# Supplementary material for: DNA Methylation Mediates the Association Between Prenatal Maternal Stress and the Broad Autism Phenotype in Human Adolescents: Project Ice Storm
Source: Int J Mol Sci. 2025 Sep 27;26(19):9468. doi: 10.3390/ijms26199468 (PMC12524645; doi:10.3390/ijms26199468)
Supplement: Supplementary file 1 [file ijms-26-09468-s001.zip]

Archive with 3 entries (3 files):
- ijms-3737502 Table S1.xlsx
- ijms-3737502 Table S2.xlsx
- ijms-3737502 Table S3.xlsx
