# Supplementary material for: DNA Methylation Mediates the Association Between Prenatal Maternal Stress and the Broad Autism Phenotype in Human Adolescents: Project Ice Storm
Source: Int J Mol Sci. 2025 Sep 27;26(19):9468. doi: 10.3390/ijms26199468 (PMC12524645; doi:10.3390/ijms26199468)
Supplement: Supplementary file 1 [file ijms-26-09468-s001.zip › ijms-3737502 Table S1.xlsx]

## Sheet: S1a. Conseq related genes
Table S1. CpGs involved in analyses
Table S1a. Cognitive Appraisal-Related genes
BCL2L1	cg01175610	cg08257293	cg12873919	cg13989999
CDKN1A	cg23575275
EIF3J	cg02015053
EIF4A1	cg00004421
EIF4A2	cg04474366
EIF4G1	cg05677133
FNBP1	cg13916261
FOXO3	cg08792630
HIF1A	cg23174662
INPP5D	cg22666015
ITGB1	cg20545410
JAK2	cg02405213
MAP2K1	cg00319686
MCL1	cg26118326
NFKBIA	cg00689225
PIK3CD	cg01320698	cg07499142	cg07970040
PIK3R2	cg04610450	cg11953794
PIK3R5	cg25342409
PIK3R6	cg00409104
PLD3	cg08360726
PPP2R2B	cg10926851
PPP2R4	cg04653308
PPP2R5A	cg07107916
PPP2R5C	cg17904575
PPP2R5E	cg11833768
PRKAG1	cg05581469
PRKAG2	cg16994041
PRKCH	cg09254210	cg14001486	cg17306848
PRKCZ	cg00300046	cg02481000	cg10334053
PRR5L	cg05348871	cg26601310
RAC1	cg15381475
RHEB	cg20333869
RHOH	cg20171453
RPS11	cg07569288
RPS6KA1	cg11377047	cg24585377
RPS6KA2	cg00278517	cg06491415	cg08109681	cg08557970
RPTOR	cg02251850	cg18758433	cg26360197
SYNJ2	cg09667606	cg11723077	cg15142819
TSC1	cg19393006
YWHAG	cg24615157	cg25020666
YWHAZ	cg26192520

## Sheet: S1b. Storm32 related genes
Table S1. CpGs involved in analyses
Table S1b. Objective Hardship-Related genes
PI3K/AKT/mTOR Signaling (18 genes)	cg08223235
BCL2	cg13989999
BCL2L1	cg24425727	cg23575275
CDKN1A	cg08792630
FOXO3	cg26118326
MCL1	cg16518861	cg00689225
NFKBIA	cg01320698	cg07499142
PIK3CD	cg04610450	cg11953794
PIK3R2	cg17904575
PPP2R5C	cg11833768
PPP2R5E	cg22528270
PRKAG2	cg17306848	cg14001486
PRKCH	cg02481000
PRKCZ	cg26601310
PRR5L	cg20171453
RHOH	cg08109681	cg06491415	cg08557970
RPS6KA2	cg18758433	cg05651511	cg26360197
RPTOR	cg19393006
TSC1

## Sheet: S1c. Overlap
Table S1. CpGs involved in analyses
Table S1c. 22 CpGs related to both Objective Hardship and Cognitive Appraisal
cg00689225
cg01320698
cg02481000
cg04610450
cg06491415
cg07499142
cg08109681
cg08557970
cg08792630
cg11833768
cg11953794
cg13989999
cg14001486
cg17306848
cg17904575
cg18758433
cg19393006
cg20171453
cg23575275
cg26118326
cg26360197
cg26601310
