# Supplementary material for: DNA Methylation Mediates the Association Between Prenatal Maternal Stress and the Broad Autism Phenotype in Human Adolescents: Project Ice Storm
Source: Int J Mol Sci. 2025 Sep 27;26(19):9468. doi: 10.3390/ijms26199468 (PMC12524645; doi:10.3390/ijms26199468)
Supplement: Supplementary file 1 [file ijms-26-09468-s001.zip › ijms-3737502 Table S2.xlsx]

## Sheet: S2a. Aloof
Table S2: Objective Hardship-BAPQ Mediation Summary tables according to BAPQ score
TABLE S2a: Objective Hardship-BAPQ Mediation Summary Table: Aloof Personality Score
15-Year Aloof Personality Score															16-Year Aloof Personality Score															19-Year Aloof Personality Score
	a		b		c'		c					Confidence Interval				a		b		c'		c					Confidence Interval				a		b		c'		c					Confidence Interval
PI3K AKT mTOR pathway	coeff	p-value	coeff	p-value	coeff	p-value	coeff	p-value	R2	Indirect Effect coeffi	Boot SE	BootLLCI	BootULCI		PI3K AKT mTOR pathway	coeff	p-value	coeff	p-value	coeff	p-value	coeff	p-value	R2	Indirect Effect coeffi	Boot SE	BootLLCI	BootULCI		PI3K AKT mTOR pathway	coeff	p-value	coeff	p-value	coeff	p-value	coeff	p-value	R2	Indirect Effect coeffi	Boot SE	BootLLCI	BootULCI
cg07499142	0.059	0.0516	-0.4317	0.0451	0.0539	0.0966	0.0285	0.3633	0.1923	-0.0255	0.0134	-0.0617	-0.0048		cg07499142	0.0395	0.128	-0.8094	0.0294	0.0369	0.3604	0.005	0.9048	0.2379	-0.0319	0.0203	-0.0888	-0.0051		cg07499142	0.1019	0.1216	-0.5048	0.2582	0.1656	0.1122	0.1141	0.2139	0.2451	-0.0514	0.0583	-0.2346	0.0148
cg22528270	-0.1134	0.0352	0.2736	0.0233	0.0595	0.0656	0.0285	0.3633	0.2319	-0.031	0.0175	-0.0775	-0.0065		cg22528270	-0.0845	0.0533	0.3392	0.1457	0.0336	0.4552	0.005	0.9048	0.1145	-0.0286	0.0203	-0.0818	0.0003		cg22528270	-0.2513	0.0402	0.3872	0.1111	0.2114	0.0542	0.1141	0.2139	0.3386	-0.0973	0.076	-0.3084	0
cg18758433	0.0626	0.0269	-0.3876	0.1017	0.0528	0.1218	0.0285	0.3633	0.1428	-0.0243	0.0162	-0.0662	0.0011		cg18758433	0.0451	0.054	-0.6706	0.1216	0.0353	0.4304	0.005	0.9048	0.1286	-0.0303	0.025	-0.1018	-0.0064		cg18758433	0.1144	0.0783	-0.3852	0.4099	0.1582	0.1499	0.1141	0.2139	0.1961	-0.0441	0.0663	-0.2339	0.0232
cg04610450	-0.0423	0.0661	0.6645	0.0164	0.0566	0.0691	0.0285	0.3633	0.2524	-0.0281	0.0149	-0.0679	-0.0065		cg04610450	-0.0337	0.1105	0.7986	0.089	0.0319	0.4546	0.005	0.9048	0.1529	-0.0269	0.0176	-0.0778	-0.0054		cg04610450	-0.0699	0.182	0.723	0.1855	0.1647	0.0974	0.1141	0.2139	0.2818	-0.0505	0.065	-0.2939	0.0173
cg11953794	-0.0787	0.0214	0.3829	0.0488	0.0586	0.0822	0.0285	0.3633	0.1874	-0.0301	0.0146	-0.0668	-0.0076		cg11953794	-0.0698	0.0103	0.3675	0.3538	0.0307	0.542	0.005	0.9048	0.0487	-0.0257	0.0216	-0.0803	0.0037		cg11953794	-0.0984	0.2428	0.3656	0.2842	0.1501	0.1306	0.1141	0.2139	0.2346	-0.036	0.0658	-0.2876	0.02
cg01320698	0.0476	0.0055	-0.5206	0.2016	0.0533	0.149	0.0285	0.3633	0.102	-0.0248	0.0193	-0.07	0.0079		cg01320698	0.0389	0.0096	-0.9317	0.1901	0.0413	0.4042	0.005	0.9048	0.0941	-0.0363	0.0188	-0.0773	-0.0038		cg01320698	0.0872	0.0152	-1.1383	0.1984	0.2134	0.0812	0.1141	0.2139	0.2743	-0.0992	0.1171	-0.4807	0.0105
cg02481000	-0.0401	0.1412	0.5266	0.0236	0.0496	0.1045	0.0285	0.3633	0.231	-0.0211	0.0168	-0.0681	0.0001		cg02481000	-0.0295	0.1968	0.7372	0.0855	0.0267	0.5197	0.005	0.9048	0.1561	-0.0217	0.0203	-0.0821	0.0016		cg02481000	-0.1271	0.0479	0.7662	0.0932	0.2116	0.0486	0.1141	0.2139	0.3577	-0.0974	0.0778	-0.3471	-0.0012
cg26118326	0.0569	0.0603	-0.5124	0.0149	0.0577	0.0644	0.0285	0.3633	0.258	-0.0292	0.0199	-0.0817	-0.0027		cg26118326	0.0396	0.1399	-0.8854	0.0115	0.0401	0.2985	0.005	0.9048	0.3058	-0.0351	0.0253	-0.1024	0.0002		cg26118326	0.1131	0.1108	-0.7495	0.0556	0.1989	0.0404	0.1141	0.2139	0.4122	-0.0847	0.0641	-0.2713	0.0017
cg20171453	0.0556	0.0502	-0.441	0.056	0.053	0.105	0.0285	0.3633	0.1791	-0.0245	0.0156	-0.0692	-0.0033		cg20171453	0.0378	0.1196	-0.5753	0.164	0.0267	0.5398	0.005	0.9048	0.1054	-0.0217	0.0165	-0.0688	0.0011		cg20171453	0.1233	0.0537	-0.6781	0.1447	0.1977	0.0684	0.1141	0.2139	0.3095	-0.0836	0.0678	-0.2498	0.0048
cg06491415	0.061	0.022	-0.5155	0.0379	0.0599	0.0731	0.0285	0.3633	0.2028	-0.0314	0.0154	-0.0731	-0.009		cg06491415	0.0452	0.0418	-0.7298	0.112	0.038	0.4002	0.005	0.9048	0.135	-0.033	0.0178	-0.0822	-0.0083		cg06491415	0.109	0.0817	-0.6276	0.1822	0.1826	0.0848	0.1141	0.2139	0.2838	-0.0684	0.0658	-0.2853	0.0086
cg08109681	0.0602	0.0396	-0.4716	0.0346	0.0569	0.0806	0.0285	0.3633	0.2083	-0.0284	0.0144	-0.0658	-0.0068		cg08109681	0.0434	0.0781	-0.6276	0.1241	0.0323	0.4631	0.005	0.9048	0.127	-0.0273	0.0155	-0.0694	-0.0063		cg08109681	0.1004	0.1359	-0.6055	0.1557	0.1749	0.0827	0.1141	0.2139	0.3013	-0.0608	0.0644	-0.2905	0.0135
cg08557970	-0.05	0.0864	0.5258	0.0157	0.0548	0.075	0.0285	0.3633	0.255	-0.0263	0.0161	-0.0678	-0.0015		cg08557970	-0.0438	0.0678	0.7292	0.0803	0.0369	0.3957	0.005	0.9048	0.1609	-0.0319	0.0197	-0.0881	-0.0046		cg08557970	-0.1167	0.0597	0.9004	0.0487	0.2192	0.0313	0.1141	0.2139	0.4257	-0.1051	0.0799	-0.3776	-0.0046
cg08792630	-0.0416	0.1127	0.4804	0.0506	0.0485	0.1247	0.0285	0.3633	0.1853	-0.02	0.0126	-0.053	-0.0013		cg08792630	-0.0315	0.1299	0.8711	0.0648	0.0324	0.4378	0.005	0.9048	0.1776	-0.0274	0.0183	-0.0773	-0.0026		cg08792630	-0.0842	0.2039	0.7106	0.0886	0.174	0.0655	0.1141	0.2139	0.3632	-0.0599	0.0671	-0.282	0.0222
cg23575275	-0.0376	0.0358	0.8486	0.0187	0.0604	0.0598	0.0285	0.3633	0.2448	-0.0319	0.0174	-0.076	-0.0063		cg23575275	-0.0281	0.0757	1.454	0.0167	0.0459	0.2567	0.005	0.9048	0.2793	-0.0409	0.0244	-0.105	-0.0072		cg23575275	-0.0709	0.0774	1.4244	0.0396	0.2151	0.0287	0.1141	0.2139	0.4464	-0.1009	0.0763	-0.3558	-0.0067
cg24425727	-0.0463	0.1035	0.0744	0.7532	0.0319	0.3454	0.0285	0.3633	0.0388	-0.0034	0.0122	-0.0361	0.017		cg24425727	-0.06	0.0286	0.0252	0.9483	0.0065	0.8941	0.005	0.9048	0.001	-0.0015	0.0206	-0.0493	0.0358		cg24425727	-0.0559	0.3935	0.175	0.6934	0.1239	0.2131	0.1141	0.2139	0.1506	-0.0098	0.0582	-0.235	0.0568
cg19393006	0.0459	0.0407	-0.2569	0.3959	0.0403	0.2451	0.0285	0.3633	0.065	-0.0118	0.0148	-0.0473	0.0133		cg19393006	0.0457	0.0466	-0.3158	0.4879	0.0194	0.6808	0.005	0.9048	0.0279	-0.0144	0.0203	-0.064	0.0198		cg19393006	0.0476	0.1875	-0.7945	0.3253	0.1519	0.1358	0.1141	0.2139	0.2201	-0.0378	0.066	-0.241	0.0275
cg26601310	0.0803	0.0323	-0.3915	0.024	0.06	0.0649	0.0285	0.3633	0.2302	-0.0315	0.0191	-0.0829	-0.0046		cg26601310	0.0638	0.0524	-0.6272	0.0369	0.045	0.2913	0.005	0.9048	0.2207	-0.04	0.0211	-0.093	-0.0082		cg26601310	0.1365	0.1014	-0.6215	0.0648	0.1989	0.0436	0.1141	0.2139	0.3963	-0.0848	0.0676	-0.2984	0.0015
cg00689225	0.0656	0.0382	-0.5505	0.0058	0.0646	0.0362	0.0285	0.3633	0.3119	-0.0361	0.0206	-0.0919	-0.0081		cg00689225	0.055	0.0449	-0.9939	0.0037	0.0597	0.1253	0.005	0.9048	0.3823	-0.0547	0.0289	-0.1277	-0.0139		cg00689225	0.1319	0.045	-0.7161	0.1119	0.2086	0.0553	0.1141	0.2139	0.3378	-0.0945	0.0846	-0.4046	-0.0059
cg11833768	-0.0727	0.0302	0.4134	0.0346	0.0585	0.0754	0.0285	0.3633	0.2083	-0.03	0.0193	-0.0824	-0.0037		cg11833768	-0.0644	0.0312	0.6078	0.074	0.0441	0.3271	0.005	0.9048	0.1673	-0.0391	0.0249	-0.1052	-0.0044		cg11833768	-0.1329	0.0746	0.7738	0.0377	0.217	0.0275	0.1141	0.2139	0.4512	-0.1028	0.0748	-0.3552	-0.0096
cg14001486	0.0544	0.0357	-0.544	0.0308	0.0581	0.0745	0.0285	0.3633	0.2153	-0.0296	0.0164	-0.0735	-0.0055		cg14001486	0.0425	0.0453	-0.9436	0.0445	0.0451	0.298	0.005	0.9048	0.2065	-0.0401	0.0209	-0.0961	-0.0103		cg14001486	0.0989	0.0825	-0.7049	0.1722	0.1838	0.0816	0.1141	0.2139	0.2901	-0.0697	0.0648	-0.2804	0.011
cg16518861	0.0409	0.1052	-0.3927	0.1311	0.0446	0.1715	0.0285	0.3633	0.1275	-0.0161	0.0146	-0.0615	0.0013		cg16518861	0.0398	0.128	-0.682	0.0693	0.0322	0.4431	0.005	0.9048	0.1724	-0.0272	0.0256	-0.1061	0.0017		cg16518861	0.0794	0.0921	-0.0706	0.9138	0.1197	0.2754	0.1141	0.2139	0.1377	-0.0056	0.0652	-0.0984	0.1541
cg17306848	0.0751	0.0652	-0.3932	0.0115	0.058	0.0598	0.0285	0.3633	0.2729	-0.0295	0.0168	-0.0766	-0.0064		cg17306848	0.0438	0.2134	-0.6639	0.0123	0.0341	0.3679	0.005	0.9048	0.3014	-0.0291	0.0193	-0.0814	-0.0012		cg17306848	0.1503	0.1046	-0.3687	0.2473	0.1695	0.1073	0.1141	0.2139	0.2499	-0.0554	0.0608	-0.2512	0.019
cg17904575	0.0639	0.0765	-0.3761	0.0356	0.0525	0.0979	0.0285	0.3633	0.2065	-0.024	0.0152	-0.0672	-0.0024		cg17904575	0.0518	0.12	-0.505	0.0892	0.0311	0.4638	0.005	0.9048	0.1527	-0.0262	0.0162	-0.0725	-0.0046		cg17904575	0.1177	0.125	-0.5757	0.1218	0.1819	0.0695	0.1141	0.2139	0.3285	-0.0677	0.07	-0.3239	0.0064
cg05651511	-0.0365	0.0613	0.7728	0.0185	0.0567	0.0706	0.0285	0.3633	0.2454	-0.0282	0.017	-0.0732	-0.0039		cg05651511	-0.0261	0.1866	0.7165	0.1532	0.0237	0.578	0.005	0.9048	0.1107	-0.0187	0.0225	-0.0931	0.0038		cg05651511	-0.07	0.1345	1.3002	0.0217	0.2052	0.0231	0.1141	0.2139	0.503	-0.091	0.0609	-0.234	0.0065
cg26360197	0.0721	0.0453	-0.419	0.019	0.0587	0.0648	0.0285	0.3633	0.2437	-0.0302	0.0181	-0.0799	-0.0056		cg26360197	0.0482	0.1121	-0.6612	0.0391	0.0369	0.3703	0.005	0.9048	0.2164	-0.0319	0.0202	-0.0864	-0.0034		cg26360197	0.1681	0.0335	-0.6906	0.0624	0.2302	0.0339	0.1141	0.2139	0.4003	-0.1161	0.0778	-0.348	-0.017
cg08223235	-0.0342	0.0786	0.6581	0.0488	0.051	0.1112	0.0285	0.3633	0.1875	-0.0225	0.0144	-0.0612	-0.0021		cg08223235	-0.0258	0.1136	1.3742	0.0189	0.0405	0.3091	0.005	0.9048	0.2706	-0.0355	0.0243	-0.1022	-0.0032		cg08223235	-0.0785	0.064	1.3129	0.0487	0.2172	0.0318	0.1141	0.2139	0.4258	-0.1031	0.0718	-0.3183	-0.0049
cg13989999	0.046	0.0214	-0.4368	0.1996	0.0486	0.1651	0.0285	0.3633	0.1026	-0.0201	0.0185	-0.0616	0.0128		cg13989999	0.0407	0.0308	-0.8492	0.1191	0.0396	0.3885	0.005	0.9048	0.1302	-0.0346	0.0194	-0.0924	-0.008		cg13989999	0.0765	0.0578	-0.7447	0.3248	0.1711	0.1253	0.1141	0.2139	0.2202	-0.057	0.0803	-0.3064	0.0329

## Sheet: S2b. PragLan
Table S2: Objective Hardship-BAPQ Mediation Summary tables according to BAPQ score
TABLE S2b: Objective Hardship-BAPQ Mediation Summary Table: Pragmatic Language Impairment Score
	15-Year Pragmatic Language Impairment Score															16-Year Pragmatic Language Impairment Score															19-Year Pragmatic Language Impairment Score
	a		b		c'		c					Confidence Interval				a		b		c'		c					Confidence Interval				a		b		c'		c					Confidence Interval
PI3K AKT mTOR pathway	coeff	p-value	coeff	p-value	coeff	p-value	coeff	p-value	R2	Indirect Effect coeffi	Boot SE	BootLLCI	BootULCI		PI3K AKT mTOR pathway	coeff	p-value	coeff	p-value	coeff	p-value	coeff	p-value	R2	Indirect Effect coeffi	Boot SE	BootLLCI	BootULCI		PI3K AKT mTOR pathway	coeff	p-value	coeff	p-value	coeff	p-value	coeff	p-value	R2	Indirect Effect coeffi	Boot SE	BootLLCI	BootULCI
cg07499142	0.059	0.0516	-0.2504	0.126	0.0241	0.3279	0.0093	0.6876	0.1049	-0.0148	0.0098	-0.0403	-0.0003		cg07499142	0.0395	0.128	-0.5138	0.0564	0.031	0.2988	0.0107	0.719	0.1933	-0.0203	0.0125	-0.0543	-0.0018		cg07499142	0.1019	0.1216	-0.4722	0.1194	0.0583	0.3733	0.0102	0.8688	0.2268	-0.0481	0.0424	-0.1807	0.0071
cg22528270	-0.1134	0.0352	0.1638	0.0745	0.0279	0.2565	0.0093	0.6876	0.1377	-0.0186	0.0138	-0.0582	-0.0007		cg22528270	-0.0845	0.0533	0.1984	0.238	0.0275	0.4032	0.0107	0.719	0.0829	-0.0168	0.0178	-0.0688	0.0064		cg22528270	-0.2513	0.0402	0.3512	0.029	0.0985	0.1338	0.0102	0.8688	0.3951	-0.0882	0.0617	-0.2619	-0.0023
cg18758433	0.0626	0.0269	-0.3011	0.0875	0.0282	0.2592	0.0093	0.6876	0.1277	-0.0189	0.0129	-0.0513	0.0005		cg18758433	0.0451	0.054	-0.5159	0.0934	0.034	0.2843	0.0107	0.719	0.1544	-0.0233	0.0171	-0.0708	-0.0019		cg18758433	0.1144	0.0783	-0.437	0.1677	0.0602	0.3866	0.0102	0.8688	0.1834	-0.05	0.0429	-0.1768	-0.0009
cg04610450	-0.0423	0.0661	0.3521	0.099	0.0242	0.3169	0.0093	0.6876	0.12	-0.0149	0.0103	-0.0449	-0.0014		cg04610450	-0.0337	0.1105	0.3705	0.2807	0.0232	0.4678	0.0107	0.719	0.0708	-0.0125	0.013	-0.0487	0.0052		cg04610450	-0.0699	0.182	0.5876	0.1173	0.0513	0.4178	0.0102	0.8688	0.2291	-0.0411	0.0501	-0.2388	0.0139
cg11953794	-0.0787	0.0214	0.1683	0.2592	0.0226	0.3849	0.0093	0.6876	0.0615	-0.0132	0.012	-0.0426	0.0052		cg11953794	-0.0698	0.0103	0.386	0.1662	0.0377	0.2845	0.0107	0.719	0.1099	-0.027	0.0253	-0.0944	0.0071		cg11953794	-0.0984	0.2428	0.2084	0.3877	0.0307	0.647	0.0102	0.8688	0.0778	-0.0205	0.0385	-0.1614	0.0223
cg01320698	0.0476	0.0055	-0.5097	0.0892	0.0336	0.2071	0.0093	0.6876	0.1264	-0.0243	0.0164	-0.0671	0.0005		cg01320698	0.0389	0.0096	-1.2997	0.0055	0.0614	0.049	0.0107	0.719	0.3609	-0.0506	0.0237	-0.1087	-0.0124		cg01320698	0.0872	0.0152	-1.018	0.0898	0.099	0.2002	0.0102	0.8688	0.2627	-0.0887	0.0825	-0.4121	-0.0032
cg02481000	-0.0401	0.1412	0.3118	0.0788	0.0218	0.3504	0.0093	0.6876	0.1342	-0.0125	0.0116	-0.0478	0.0002		cg02481000	-0.0295	0.1968	0.3764	0.2285	0.0218	0.4808	0.0107	0.719	0.0859	-0.0111	0.0153	-0.0641	0.0037		cg02481000	-0.1271	0.0479	0.6051	0.0523	0.0872	0.1947	0.0102	0.8688	0.3283	-0.0769	0.0661	-0.3369	-0.0007
cg26118326	0.0569	0.0603	-0.3052	0.058	0.0267	0.2638	0.0093	0.6876	0.1534	-0.0174	0.0126	-0.0537	-0.0019		cg26118326	0.0396	0.1399	-0.4544	0.0829	0.0287	0.3415	0.0107	0.719	0.1636	-0.018	0.0161	-0.0688	0.0011		cg26118326	0.1131	0.1108	-0.6297	0.0152	0.0814	0.1526	0.0102	0.8688	0.462	-0.0712	0.053	-0.2416	0.0008
cg20171453	0.0556	0.0502	-0.3572	0.0366	0.0292	0.2182	0.0093	0.6876	0.1821	-0.0199	0.0146	-0.0599	-0.0009		cg20171453	0.0378	0.1196	-0.4722	0.1063	0.0286	0.3526	0.0107	0.719	0.1444	-0.0178	0.0156	-0.0646	0.0018		cg20171453	0.1233	0.0537	-0.7056	0.0181	0.0972	0.116	0.0102	0.8688	0.4447	-0.087	0.0562	-0.2243	-0.0011
cg06491415	0.061	0.022	-0.4121	0.0249	0.0345	0.1548	0.0093	0.6876	0.2056	-0.0251	0.0144	-0.0644	-0.0052		cg06491415	0.0452	0.0418	-0.6454	0.0444	0.0399	0.2019	0.0107	0.719	0.2116	-0.0291	0.0177	-0.078	-0.0034		cg06491415	0.109	0.0817	-0.654	0.0333	0.0815	0.1885	0.0102	0.8688	0.38	-0.0713	0.0526	-0.2377	0.0001
cg08109681	0.0602	0.0396	-0.3318	0.0475	0.0293	0.2248	0.0093	0.6876	0.1659	-0.02	0.0122	-0.0541	-0.0036		cg08109681	0.0434	0.0781	-0.4228	0.1484	0.0291	0.3596	0.0107	0.719	0.1186	-0.0184	0.0153	-0.0586	0.003		cg08109681	0.1004	0.1359	-0.5131	0.0768	0.0618	0.3264	0.0102	0.8688	0.2819	-0.0515	0.0543	-0.2719	0.0097
cg08557970	-0.05	0.0864	0.2896	0.0836	0.0238	0.3183	0.0093	0.6876	0.1305	-0.0145	0.0099	-0.0426	-0.0008		cg08557970	-0.0438	0.0678	0.587	0.0457	0.0365	0.2325	0.0107	0.719	0.2093	-0.0257	0.0185	-0.0802	-0.0013		cg08557970	-0.1167	0.0597	0.6211	0.0526	0.0827	0.2094	0.0102	0.8688	0.3276	-0.0725	0.056	-0.2722	-0.0036
cg08792630	-0.0416	0.1127	0.1774	0.3488	0.0167	0.4972	0.0093	0.6876	0.0448	-0.0074	0.0073	-0.0283	0.0024		cg08792630	-0.0315	0.1299	0.3323	0.3408	0.0212	0.5071	0.0107	0.719	0.0571	-0.0105	0.0125	-0.0479	0.0052		cg08792630	-0.0842	0.2039	0.4014	0.1811	0.0441	0.4961	0.0102	0.8688	0.1734	-0.0338	0.043	-0.1928	0.0181
cg23575275	-0.0376	0.0358	0.4934	0.0739	0.0279	0.2565	0.0093	0.6876	0.1383	-0.0186	0.0116	-0.0503	-0.0025		cg23575275	-0.0281	0.0757	0.935	0.0341	0.037	0.2173	0.0107	0.719	0.2315	-0.0263	0.0197	-0.0832	-0.0019		cg23575275	-0.0709	0.0774	1.0852	0.0214	0.0871	0.1492	0.0102	0.8688	0.4273	-0.0769	0.0536	-0.2686	-0.0067
cg24425727	-0.0463	0.1035	0.0854	0.6281	0.0133	0.5951	0.0093	0.6876	0.0172	-0.004	0.0074	-0.026	0.0062		cg24425727	-0.06	0.0286	0.2061	0.454	0.0231	0.5034	0.0107	0.719	0.0383	-0.0124	0.0144	-0.0527	0.007		cg24425727	-0.0559	0.3935	0.4333	0.1415	0.0344	0.5699	0.0102	0.8688	0.2052	-0.0242	0.04	-0.178	0.0185
cg19393006	0.0459	0.0407	-0.1582	0.4847	0.0166	0.5187	0.0093	0.6876	0.0282	-0.0073	0.0099	-0.0318	0.0091		cg19393006	0.0457	0.0466	-0.4286	0.1791	0.0303	0.3548	0.0107	0.719	0.1042	-0.0196	0.0171	-0.0692	0.0025		cg19393006	0.0476	0.1875	-0.7333	0.1852	0.0451	0.4892	0.0102	0.8688	0.1705	-0.0349	0.0419	-0.1435	0.0196
cg26601310	0.0803	0.0323	-0.2468	0.0606	0.0292	0.2344	0.0093	0.6876	0.1506	-0.0198	0.0146	-0.0621	-0.0009		cg26601310	0.0638	0.0524	-0.4396	0.041	0.0388	0.2081	0.0107	0.719	0.2176	-0.028	0.0195	-0.0828	-0.001		cg26601310	0.1365	0.1014	-0.5478	0.0128	0.085	0.1338	0.0102	0.8688	0.4793	-0.0748	0.0545	-0.2425	0.0015
cg00689225	0.0656	0.0382	-0.328	0.0327	0.0309	0.1963	0.0093	0.6876	0.1889	-0.0215	0.0134	-0.0594	-0.0039		cg00689225	0.055	0.0449	-0.6251	0.0131	0.0451	0.1278	0.0107	0.719	0.3012	-0.0344	0.0192	-0.0862	-0.0071		cg00689225	0.1319	0.045	-0.5881	0.0546	0.0878	0.1953	0.0102	0.8688	0.3232	-0.0776	0.0473	-0.198	-0.007
cg11833768	-0.0727	0.0302	0.1935	0.1983	0.0234	0.3581	0.0093	0.6876	0.0772	-0.0141	0.013	-0.0523	0.0024		cg11833768	-0.0644	0.0312	0.3466	0.1607	0.0331	0.3209	0.0107	0.719	0.1125	-0.0223	0.0225	-0.0867	0.0077		cg11833768	-0.1329	0.0746	0.6287	0.011	0.0938	0.1049	0.0102	0.8688	0.4932	-0.0836	0.0547	-0.2733	-0.0105
cg14001486	0.0544	0.0357	-0.2695	0.1637	0.024	0.3403	0.0093	0.6876	0.0888	-0.0147	0.0115	-0.0471	0.0009		cg14001486	0.0425	0.0453	-0.5034	0.1437	0.0321	0.3242	0.0107	0.719	0.1211	-0.0214	0.0164	-0.0671	0.0017		cg14001486	0.0989	0.0825	-0.5913	0.0934	0.0687	0.3024	0.0102	0.8688	0.2578	-0.0585	0.0494	-0.2271	0.0049
cg16518861	0.0409	0.1052	-0.3153	0.1027	0.0222	0.3509	0.0093	0.6876	0.1176	-0.0129	0.0091	-0.0405	-0.001		cg16518861	0.0398	0.128	-0.5541	0.0358	0.0328	0.2625	0.0107	0.719	0.2277	-0.0221	0.0177	-0.075	-0.0002		cg16518861	0.0794	0.0921	-0.4701	0.2882	0.0476	0.503	0.0102	0.8688	0.1141	-0.0373	0.0351	-0.1373	0.0166
cg17306848	0.0751	0.0652	-0.2382	0.0455	0.0272	0.2496	0.0093	0.6876	0.1686	-0.0179	0.0135	-0.0581	-0.0009		cg17306848	0.0438	0.2134	-0.3778	0.0539	0.0273	0.3481	0.0107	0.719	0.1968	-0.0166	0.0142	-0.063	0.001		cg17306848	0.1503	0.1046	-0.3378	0.1191	0.061	0.358	0.0102	0.8688	0.2271	-0.0508	0.0492	-0.219	0.0071
cg17904575	0.0639	0.0765	-0.252	0.0616	0.0254	0.2838	0.0093	0.6876	0.1496	-0.0161	0.0107	-0.0466	-0.0014		cg17904575	0.0518	0.12	-0.441	0.0335	0.0336	0.2517	0.0107	0.719	0.2329	-0.0228	0.015	-0.0662	-0.0025		cg17904575	0.1177	0.125	-0.4688	0.0645	0.0654	0.2961	0.0102	0.8688	0.3032	-0.0552	0.0478	-0.2347	0.001
cg05651511	-0.0365	0.0613	0.6127	0.0115	0.0317	0.1613	0.0093	0.6876	0.2519	-0.0224	0.0114	-0.05	-0.004		cg05651511	-0.0261	0.1866	0.7966	0.0197	0.0316	0.2599	0.0107	0.719	0.2718	-0.0208	0.0183	-0.0738	0.002		cg05651511	-0.07	0.1345	0.9214	0.0195	0.0747	0.189	0.0102	0.8688	0.4371	-0.0645	0.0434	-0.1747	0.0036
cg26360197	0.0721	0.0453	-0.2426	0.0761	0.0268	0.271	0.0093	0.6876	0.1364	-0.0175	0.0124	-0.0534	-0.0014		cg26360197	0.0482	0.1121	-0.3979	0.0878	0.0299	0.3281	0.0107	0.719	0.1592	-0.0192	0.0158	-0.0689	0.0007		cg26360197	0.1681	0.0335	-0.5527	0.0273	0.1031	0.1213	0.0102	0.8688	0.4015	-0.0929	0.0614	-0.2984	-0.0131
cg08223235	-0.0342	0.0786	0.3792	0.1349	0.0223	0.3588	0.0093	0.6876	0.1007	-0.013	0.0085	-0.0346	-0.0006		cg08223235	-0.0258	0.1136	0.5968	0.1746	0.0262	0.405	0.0107	0.719	0.1062	-0.0154	0.0146	-0.0634	0.0011		cg08223235	-0.0785	0.064	0.903	0.0534	0.0811	0.2159	0.0102	0.8688	0.3257	-0.0709	0.0451	-0.2015	-0.0038
cg13989999	0.046	0.0214	-0.3528	0.1636	0.0256	0.3193	0.0093	0.6876	0.0889	-0.0162	0.0138	-0.0503	0.0058		cg13989999	0.0407	0.0308	-0.8032	0.0336	0.0435	0.1664	0.0107	0.719	0.2326	-0.0327	0.0158	-0.0736	-0.0081		cg13989999	0.0765	0.0578	-0.9616	0.0507	0.0838	0.2035	0.0102	0.8688	0.3319	-0.0736	0.0592	-0.2829	-0.0057

## Sheet: S2c. Rigid
Table S2: Objective Hardship-BAPQ Mediation Summary tables according to BAPQ score
TABLE S2c: Objective Hardship-BAPQ Mediation Summary Table: Rigid Personality Score
	15-Year Rigid Personality Score															16-Year Rigid Personality Score														19-Year Rigid Personality Score
	a		b		c'		c					Confidence Interval				a		b		c'		c					Confidence Interval				a		b		c'		c					Confidence Interval
	coeff	p-value	coeff	p-value	coeff	p-value	coeff	p-value	R2	Indirect Effect coeffi	Boot SE	BootLLCI	BootULCI		PI3K AKT mTOR pathway	coeff	p-value	coeff	p-value	coeff	p-value	coeff	p-value	R2	Indirect Effect coeffi	Boot SE	BootLLCI	BootULCI		PI3K AKT mTOR pathway	coeff	p-value	coeff	p-value	coeff	p-value	coeff	p-value	R2	Indirect Effect coeffi	Boot SE	BootLLCI	BootULCI
PI3K AKT mTOR pathway	0.059	0.0516	-0.0201	0.922	0.0463	0.1488	0.0452	0.1201	0.098	-0.0012	0.0142	-0.0331	0.0264		cg07499142	0.0395	0.128	-0.1785	0.5911	0.0718	0.072	0.0647	0.077	0.1692	-0.007	0.0159	-0.0462	0.0176		cg07499142	0.1019	0.1216	0.1525	0.648	0.0745	0.3328	0.09	0.1805	0.175	0.0155	0.0506	-0.0644	0.1486
cg07499142	-0.1134	0.0352	0.1712	0.1309	0.0646	0.0415	0.0452	0.1201	0.1846	-0.0194	0.0176	-0.0724	0.0035		cg22528270	-0.0845	0.0533	0.1421	0.4783	0.0767	0.0634	0.0647	0.077	0.1793	-0.012	0.0169	-0.0528	0.0168		cg22528270	-0.2513	0.0402	0.1271	0.4958	0.1219	0.1522	0.09	0.1805	0.1969	-0.0319	0.0682	-0.2185	0.0644
cg22528270	0.0626	0.0269	-0.0757	0.7333	0.0499	0.1289	0.0452	0.1201	0.1023	-0.0047	0.0191	-0.056	0.0251		cg18758433	0.0451	0.054	-0.0955	0.7996	0.069	0.0956	0.0647	0.077	0.1585	-0.0043	0.0252	-0.0653	0.0284		cg18758433	0.1144	0.0783	0.1898	0.5804	0.0683	0.3856	0.09	0.1805	0.1834	0.0217	0.0612	-0.0668	0.2237
cg18758433	-0.0423	0.0661	0.0815	0.7615	0.0486	0.1269	0.0452	0.1201	0.1013	-0.0034	0.0128	-0.0339	0.0193		cg04610450	-0.0337	0.1105	0.0879	0.8305	0.0677	0.0921	0.0647	0.077	0.1576	-0.003	0.0141	-0.0374	0.0206		cg04610450	-0.0699	0.182	-0.0569	0.8911	0.086	0.2583	0.09	0.1805	0.1584	0.004	0.054	-0.1037	0.1209
cg04610450	-0.0787	0.0214	-0.0215	0.9075	0.0435	0.1878	0.0452	0.1201	0.0982	0.0017	0.0159	-0.0242	0.0392		cg11953794	-0.0698	0.0103	0.0115	0.9729	0.0655	0.1403	0.0647	0.077	0.1554	-0.0008	0.0273	-0.0741	0.0382		cg11953794	-0.0984	0.2428	-0.0988	0.6983	0.0803	0.2774	0.09	0.1805	0.17	0.0097	0.047	-0.0693	0.111
cg11953794	0.0476	0.0055	-0.0266	0.944	0.0464	0.1817	0.0452	0.1201	0.0978	-0.0013	0.0197	-0.0415	0.0372		cg01320698	0.0389	0.0096	-0.7017	0.2427	0.0921	0.0376	0.0647	0.077	0.2187	-0.0273	0.0226	-0.0758	0.0136		cg01320698	0.0872	0.0152	0.072	0.9147	0.0837	0.36	0.09	0.1805	0.1578	0.0063	0.1009	-0.2529	0.1647
cg01320698	-0.0401	0.1412	0.1316	0.556	0.0504	0.1035	0.0452	0.1201	0.1114	-0.0053	0.0098	-0.0371	0.0071		cg02481000	-0.0295	0.1968	0.1918	0.6083	0.0704	0.0728	0.0647	0.077	0.168	-0.0057	0.0138	-0.0436	0.0149		cg02481000	-0.1271	0.0479	0.0714	0.8413	0.0991	0.2401	0.09	0.1805	0.1603	-0.0091	0.0661	-0.2124	0.1123
cg02481000	0.0569	0.0603	-0.1749	0.3888	0.0551	0.0824	0.0452	0.1201	0.1269	-0.01	0.0135	-0.0535	0.0065		cg26118326	0.0396	0.1399	-0.4691	0.1323	0.0833	0.03	0.0647	0.077	0.2579	-0.0186	0.0169	-0.0704	0.0013		cg26118326	0.1131	0.1108	-0.1741	0.5747	0.1097	0.1652	0.09	0.1805	0.1842	-0.0197	0.057	-0.2175	0.0494
cg26118326	0.0556	0.0502	-0.2993	0.1625	0.0618	0.049	0.0452	0.1201	0.1725	-0.0166	0.0172	-0.0705	0.004		cg20171453	0.0378	0.1196	-0.2789	0.4307	0.0753	0.0588	0.0647	0.077	0.1848	-0.0105	0.014	-0.05	0.0096		cg20171453	0.1233	0.0537	-0.2031	0.5666	0.1151	0.1681	0.09	0.1805	0.1854	-0.025	0.0631	-0.1933	0.0655
cg20171453	0.061	0.022	-0.2412	0.3036	0.0599	0.068	0.0452	0.1201	0.1391	-0.0147	0.0188	-0.0694	0.0131		cg06491415	0.0452	0.0418	-0.302	0.4464	0.0784	0.0605	0.0647	0.077	0.1829	-0.0136	0.0198	-0.0593	0.0211		cg06491415	0.109	0.0817	-0.0711	0.8426	0.0978	0.2277	0.09	0.1805	0.1603	-0.0078	0.0634	-0.1666	0.112
cg06491415	0.0602	0.0396	-0.0987	0.6431	0.0511	0.1148	0.0452	0.1201	0.1062	-0.0059	0.0149	-0.0433	0.019		cg08109681	0.0434	0.0781	-0.1707	0.6293	0.0722	0.0767	0.0647	0.077	0.1666	-0.0074	0.0158	-0.047	0.0179		cg08109681	0.1004	0.1359	0.0122	0.9701	0.0888	0.2541	0.09	0.1805	0.1569	0.0012	0.0562	-0.1328	0.1193
cg08109681	-0.05	0.0864	0.1298	0.5376	0.0516	0.1009	0.0452	0.1201	0.1128	-0.0065	0.0116	-0.0377	0.01		cg08557970	-0.0438	0.0678	0.3202	0.3761	0.0788	0.0532	0.0647	0.077	0.1923	-0.014	0.0174	-0.0597	0.013		cg08557970	-0.1167	0.0597	0.1292	0.7238	0.1051	0.2055	0.09	0.1805	0.1678	-0.0151	0.0683	-0.2476	0.084
cg08557970	-0.0416	0.1127	0.1002	0.6672	0.0493	0.1145	0.0452	0.1201	0.105	-0.0042	0.0105	-0.0284	0.0143		cg08792630	-0.0315	0.1299	0.2441	0.5554	0.0724	0.0692	0.0647	0.077	0.172	-0.0077	0.0139	-0.0486	0.0115		cg08792630	-0.0842	0.2039	0.1047	0.7484	0.0988	0.1935	0.09	0.1805	0.1658	-0.0088	0.0455	-0.2103	0.0412
cg08792630	-0.0376	0.0358	0.0493	0.8879	0.047	0.1482	0.0452	0.1201	0.0984	-0.0019	0.0136	-0.0314	0.0237		cg23575275	-0.0281	0.0757	0.663	0.2208	0.0834	0.0375	0.0647	0.077	0.2247	-0.0186	0.0189	-0.0723	0.0052		cg23575275	-0.0709	0.0774	0.1944	0.728	0.1038	0.2024	0.09	0.1805	0.1674	-0.0138	0.063	-0.2134	0.0811
cg23575275	-0.0463	0.1035	0.1109	0.6063	0.0503	0.1084	0.0452	0.1201	0.1082	-0.0051	0.0113	-0.0405	0.0107		cg24425727	-0.06	0.0286	0.0704	0.8293	0.069	0.1053	0.0647	0.077	0.1576	-0.0042	0.0152	-0.0447	0.0205		cg24425727	-0.0559	0.3935	0.3506	0.264	0.1096	0.1176	0.09	0.1805	0.2604	-0.0196	0.0332	-0.1415	0.0152
cg24425727	0.0459	0.0407	0.1007	0.7168	0.0405	0.2068	0.0452	0.1201	0.1029	0.0046	0.0136	-0.0169	0.0395		cg19393006	0.0457	0.0466	-0.2963	0.4379	0.0783	0.0595	0.0647	0.077	0.1839	-0.0135	0.0179	-0.0619	0.0124		cg19393006	0.0476	0.1875	0.2166	0.7184	0.0797	0.2892	0.09	0.1805	0.1682	0.0103	0.0477	-0.0717	0.141
cg19393006	0.0803	0.0323	-0.2031	0.2165	0.0615	0.0557	0.0452	0.1201	0.1568	-0.0163	0.0167	-0.0628	0.0082		cg26601310	0.0638	0.0524	-0.443	0.0854	0.093	0.0193	0.0647	0.077	0.2867	-0.0283	0.0184	-0.0742	-0.0006		cg26601310	0.1365	0.1014	-0.1556	0.5569	0.1112	0.1618	0.09	0.1805	0.1868	-0.0212	0.0602	-0.2135	0.06
cg26601310	0.0656	0.0382	-0.1731	0.3763	0.0565	0.0797	0.0452	0.1201	0.1285	-0.0114	0.0131	-0.0482	0.0068		cg00689225	0.055	0.0449	-0.4512	0.1503	0.0896	0.0277	0.0647	0.077	0.2495	-0.0248	0.0198	-0.0733	0.0058		cg00689225	0.1319	0.045	-0.0836	0.8109	0.101	0.2334	0.09	0.1805	0.1618	-0.011	0.0752	-0.167	0.1518
cg00689225	-0.0727	0.0302	0.1129	0.5449	0.0534	0.1025	0.0452	0.1201	0.1122	-0.0082	0.0153	-0.0423	0.0184		cg11833768	-0.0644	0.0312	0.2832	0.3374	0.083	0.0489	0.0647	0.077	0.1986	-0.0182	0.0212	-0.0719	0.0153		cg11833768	-0.1329	0.0746	0.1143	0.7042	0.1052	0.1974	0.09	0.1805	0.1694	-0.0152	0.0631	-0.202	0.0839
cg11833768	0.0544	0.0357	-0.1599	0.5061	0.0539	0.097	0.0452	0.1201	0.1152	-0.0087	0.015	-0.0462	0.0157		cg14001486	0.0425	0.0453	-0.2627	0.5271	0.0759	0.0687	0.0647	0.077	0.1745	-0.0112	0.0172	-0.0515	0.0191		cg14001486	0.0989	0.0825	-0.0288	0.9418	0.0929	0.2507	0.09	0.1805	0.1572	-0.0028	0.0605	-0.153	0.1216
cg14001486	0.0409	0.1052	-0.1058	0.6627	0.0495	0.1142	0.0452	0.1201	0.1052	-0.0043	0.0095	-0.0291	0.0104		cg16518861	0.0398	0.128	-0.4798	0.134	0.0839	0.0297	0.0647	0.077	0.257	-0.0191	0.0169	-0.0677	0.0025		cg16518861	0.0794	0.0921	0.0987	0.835	0.0822	0.3012	0.09	0.1805	0.1606	0.0078	0.0507	-0.0653	0.1311
cg16518861	0.0751	0.0652	-0.1693	0.2588	0.0579	0.0654	0.0452	0.1201	0.1473	-0.0127	0.0152	-0.061	0.0064		cg17306848	0.0438	0.2134	-0.3006	0.2058	0.0779	0.0412	0.0647	0.077	0.2292	-0.0132	0.0141	-0.0553	0.0051		cg17306848	0.1503	0.1046	0.061	0.7993	0.0808	0.3037	0.09	0.1805	0.1625	0.0092	0.0551	-0.0803	0.153
cg17306848	0.0639	0.0765	-0.0753	0.6593	0.05	0.1146	0.0452	0.1201	0.1054	-0.0048	0.0139	-0.039	0.0187		cg17904575	0.0518	0.12	-0.2034	0.4301	0.0753	0.0588	0.0647	0.077	0.1849	-0.0105	0.0153	-0.0496	0.0131		cg17904575	0.1177	0.125	-0.0061	0.983	0.0907	0.2472	0.09	0.1805	0.1568	-0.0007	0.0621	-0.1518	0.1216
cg17904575	-0.0365	0.0613	0.5526	0.0714	0.0653	0.0324	0.0452	0.1201	0.219	-0.0202	0.0176	-0.0797	0.0016		cg05651511	-0.0261	0.1866	0.4174	0.3295	0.0756	0.0516	0.0647	0.077	0.2	-0.0109	0.0173	-0.0693	0.0084		cg05651511	-0.07	0.1345	0.4248	0.3562	0.1198	0.1189	0.09	0.1805	0.2289	-0.0297	0.0559	-0.1737	0.0441
cg05651511	0.0721	0.0453	-0.1604	0.3489	0.0567	0.0763	0.0452	0.1201	0.1321	-0.0116	0.0157	-0.0581	0.0104		cg26360197	0.0482	0.1121	-0.2836	0.3142	0.0784	0.0482	0.0647	0.077	0.2029	-0.0137	0.0146	-0.0535	0.0076		cg26360197	0.1681	0.0335	-0.153	0.6011	0.1157	0.1818	0.09	0.1805	0.1806	-0.0257	0.0768	-0.2529	0.093
cg26360197	-0.0342	0.0786	0.3066	0.3295	0.0556	0.0759	0.0452	0.1201	0.135	-0.0105	0.012	-0.0456	0.0066		cg08223235	-0.0258	0.1136	0.756	0.1422	0.0843	0.0301	0.0647	0.077	0.2531	-0.0195	0.0166	-0.0642	0.0022		cg08223235	-0.0785	0.064	0.3478	0.5109	0.1173	0.1535	0.09	0.1805	0.1942	-0.0273	0.0631	-0.1937	0.0725
cg08223235	0.046	0.0214	-0.1554	0.6222	0.0523	0.1143	0.0452	0.1201	0.1073	-0.0071	0.0202	-0.0581	0.0269		cg13989999	0.0407	0.0308	-0.2664	0.5723	0.0756	0.0749	0.0647	0.077	0.1706	-0.0109	0.0217	-0.0565	0.0316		cg13989999	0.0765	0.0578	-0.1543	0.7842	0.1018	0.2211	0.09	0.1805	0.1634	-0.0118	0.0776	-0.2079	0.1276
cg13989999

## Sheet: S2d. Total
Table S2: Objective Hardship-BAPQ Mediation Summary tables according to BAPQ score
TABLE S2d: Objective Hardship-BAPQ Mediation Summary Table: Total BAPQ Score															16-Year Total BAPQ Score															19-Year BAPQ Total Score
	15-Year Rigid Personality Score															16-Year Rigid Personality Score														19-Year Rigid Personality Score
	a		b		c'		c					Confidence Interval			ToT	a		b		c'		c					Confidence Interval			ToT	a		b		c'		c					Confidence Interval
	coeff	p-value	coeff	p-value	coeff	p-value	coeff	p-value	R2	Indirect Effect coeffi	Boot SE	BootLLCI	BootULCI		PI3K AKT mTOR pathway	coeff	p-value	coeff	p-value	coeff	p-value	coeff	p-value	R2	Indirect Effect coeffi	Boot SE	BootLLCI	BootULCI		PI3K AKT mTOR pathway	coeff	p-value	coeff	p-value	coeff	p-value	coeff	p-value	R2	Indirect Effect coeffi	Boot SE	BootLLCI	BootULCI
PI3K AKT mTOR pathway	0.059	0.0516	-0.2341	0.1336	0.0413	0.0857	0.0275	0.2201	0.1512	-0.0138	0.0092	-0.039	-0.0006		cg07499142	0.0395	0.128	-0.5009	0.0653	0.0467	0.1295	0.0269	0.3746	0.2106	-0.0198	0.0143	-0.0583	-0.0002		cg07499142	0.1019	0.1216	-0.276	0.3909	0.0992	0.1838	0.0711	0.2718	0.1748	-0.0281	0.0434	-0.1691	0.0213
cg07499142	-0.1134	0.0352	0.2021	0.0178	0.0504	0.029	0.0275	0.2201	0.2692	-0.0229	0.0137	-0.0608	-0.0042		cg22528270	-0.0845	0.0533	0.2264	0.1782	0.046	0.1667	0.0269	0.3746	0.1359	-0.0191	0.0166	-0.0623	0.0052		cg22528270	-0.2513	0.0402	0.2893	0.0912	0.1438	0.0598	0.0711	0.2718	0.3393	-0.0727	0.0608	-0.2424	0.0068
cg22528270	0.0626	0.0269	-0.2547	0.1318	0.0435	0.0779	0.0275	0.2201	0.152	-0.0159	0.0126	-0.0508	0.0023		cg18758433	0.0451	0.054	-0.427	0.1732	0.0462	0.1647	0.0269	0.3746	0.138	-0.0193	0.0204	-0.0749	0.0021		cg18758433	0.1144	0.0783	-0.2127	0.5249	0.0954	0.221	0.0711	0.2718	0.1456	-0.0243	0.0495	-0.1526	0.0359
cg18758433	-0.0423	0.0661	0.3649	0.0711	0.043	0.0666	0.0275	0.2201	0.1884	-0.0154	0.0093	-0.0429	-0.0028		cg04610450	-0.0337	0.1105	0.4191	0.2231	0.041	0.2052	0.0269	0.3746	0.1196	-0.0141	0.013	-0.0517	0.0017		cg04610450	-0.0699	0.182	0.4193	0.2875	0.1004	0.1597	0.0711	0.2718	0.2084	-0.0293	0.0508	-0.2734	0.0185
cg04610450	-0.0787	0.0214	0.1753	0.2162	0.0413	0.1006	0.0275	0.2201	0.1236	-0.0138	0.0108	-0.0399	0.004		cg11953794	-0.0698	0.0103	0.2549	0.371	0.0447	0.2239	0.0269	0.3746	0.0845	-0.0178	0.0223	-0.0792	0.0108		cg11953794	-0.0984	0.2428	0.1589	0.5203	0.0867	0.2264	0.0711	0.2718	0.1464	-0.0156	0.044	-0.2056	0.0223
cg11953794	0.0476	0.0055	-0.3512	0.2263	0.0442	0.0956	0.0275	0.2201	0.121	-0.0167	0.015	-0.0524	0.0092		cg01320698	0.0389	0.0096	-0.9792	0.0481	0.065	0.0614	0.0269	0.3746	0.2333	-0.0381	0.0194	-0.0834	-0.0054		cg01320698	0.0872	0.0152	-0.6979	0.2726	0.1319	0.1303	0.0711	0.2718	0.2144	-0.0608	0.0944	-0.4157	0.0268
cg01320698	-0.0401	0.1412	0.322	0.0552	0.0404	0.0733	0.0275	0.2201	0.2033	-0.0129	0.0105	-0.0436	0		cg02481000	-0.0295	0.1968	0.4337	0.1649	0.0397	0.2038	0.0269	0.3746	0.1416	-0.0128	0.0148	-0.0595	0.0035		cg02481000	-0.1271	0.0479	0.4819	0.1442	0.1324	0.0856	0.0711	0.2718	0.2874	-0.0613	0.0617	-0.3129	0.0074
cg02481000	0.0569	0.0603	-0.3291	0.0298	0.0462	0.0437	0.0275	0.2201	0.2394	-0.0187	0.0127	-0.054	-0.0025		cg26118326	0.0396	0.1399	-0.6033	0.0177	0.0508	0.0808	0.0269	0.3746	0.3051	-0.0239	0.0178	-0.0748	-0.0008		cg26118326	0.1131	0.1108	-0.5186	0.0638	0.1297	0.0584	0.0711	0.2718	0.3784	-0.0586	0.052	-0.2509	0.0035
cg26118326	0.0556	0.0502	-0.3643	0.0241	0.0478	0.0374	0.0275	0.2201	0.2517	-0.0203	0.0132	-0.0582	-0.0027		cg20171453	0.0378	0.1196	-0.4427	0.1343	0.0436	0.169	0.0269	0.3746	0.1569	-0.0167	0.0137	-0.0567	0.0017		cg20171453	0.1233	0.0537	-0.5313	0.103	0.1366	0.0684	0.0711	0.2718	0.3256	-0.0655	0.0547	-0.2155	0.0069
cg20171453	0.061	0.022	-0.3883	0.0267	0.0512	0.0317	0.0275	0.2201	0.2457	-0.0237	0.0126	-0.0602	-0.006		cg06491415	0.0452	0.0418	-0.5593	0.0882	0.0522	0.1128	0.0269	0.3746	0.1883	-0.0253	0.0163	-0.0708	-0.0012		cg06491415	0.109	0.0817	-0.4526	0.1751	0.1205	0.105	0.0711	0.2718	0.2651	-0.0494	0.0537	-0.2229	0.0129
cg06491415	0.0602	0.0396	-0.2995	0.0616	0.0455	0.0557	0.0275	0.2201	0.1968	-0.018	0.0104	-0.0471	-0.0035		cg08109681	0.0434	0.0781	-0.4069	0.1679	0.0446	0.1716	0.0269	0.3746	0.1403	-0.0177	0.0136	-0.0564	0		cg08109681	0.1004	0.1359	-0.3703	0.2285	0.1083	0.1339	0.0711	0.2718	0.2345	-0.0372	0.0517	-0.2824	0.0147
cg08109681	-0.05	0.0864	0.3131	0.0473	0.0432	0.0595	0.0275	0.2201	0.2124	-0.0156	0.0096	-0.0419	-0.0017		cg08557970	-0.0438	0.0678	0.545	0.0677	0.0508	0.1104	0.0269	0.3746	0.208	-0.0239	0.0163	-0.0694	-0.0012		cg08557970	-0.1167	0.0597	0.5526	0.0979	0.1356	0.0672	0.0711	0.2718	0.3313	-0.0645	0.0605	-0.3526	-0.0004
cg08557970	-0.0416	0.1127	0.2508	0.1592	0.038	0.1056	0.0275	0.2201	0.141	-0.0104	0.0077	-0.0318	0.0005		cg08792630	-0.0315	0.1299	0.4811	0.1642	0.0421	0.1863	0.0269	0.3746	0.142	-0.0152	0.0133	-0.0547	0.0011		cg08792630	-0.0842	0.2039	0.4066	0.1826	0.1054	0.1275	0.0711	0.2718	0.2603	-0.0343	0.0469	-0.2181	0.0182
cg08792630	-0.0376	0.0358	0.4611	0.08	0.0448	0.0624	0.0275	0.2201	0.1814	-0.0173	0.0107	-0.0456	-0.0021		cg23575275	-0.0281	0.0757	1.0173	0.0203	0.0555	0.0663	0.0269	0.3746	0.2952	-0.0286	0.019	-0.0812	-0.0038		cg23575275	-0.0709	0.0774	0.9037	0.0731	0.1351	0.0581	0.0711	0.2718	0.3636	-0.064	0.0578	-0.3002	-0.0014
cg23575275	-0.0463	0.1035	0.089	0.5957	0.0316	0.1908	0.0275	0.2201	0.0736	-0.0041	0.0086	-0.0295	0.0085		cg24425727	-0.06	0.0286	0.0984	0.7241	0.0328	0.354	0.0269	0.3746	0.0485	-0.0059	0.0128	-0.0429	0.012		cg24425727	-0.0559	0.3935	0.3202	0.2982	0.089	0.1884	0.0711	0.2718	0.2043	-0.0179	0.0384	-0.1953	0.0207
cg24425727	0.0459	0.0407	-0.1047	0.6281	0.0323	0.196	0.0275	0.2201	0.0717	-0.0048	0.0099	-0.028	0.0131		cg19393006	0.0457	0.0466	-0.3463	0.2851	0.0427	0.2083	0.0269	0.3746	0.1022	-0.0158	0.0161	-0.0614	0.0058		cg19393006	0.0476	0.1875	-0.4416	0.4462	0.0921	0.2048	0.0711	0.2718	0.1612	-0.021	0.0475	-0.168	0.0242
cg19393006	0.0803	0.0323	-0.2793	0.0234	0.0499	0.0325	0.0275	0.2201	0.2534	-0.0224	0.0137	-0.0614	-0.0033		cg26601310	0.0638	0.0524	-0.5027	0.0178	0.059	0.0545	0.0269	0.3746	0.3044	-0.0321	0.018	-0.0765	-0.0043		cg26601310	0.1365	0.1014	-0.4429	0.0638	0.1315	0.0569	0.0711	0.2718	0.3784	-0.0604	0.0538	-0.2475	0.0043
cg26601310	0.0656	0.0382	-0.3495	0.0155	0.0504	0.0277	0.0275	0.2201	0.277	-0.0229	0.0125	-0.0571	-0.0054		cg00689225	0.055	0.0449	-0.6898	0.0054	0.0648	0.0283	0.0269	0.3746	0.3834	-0.0379	0.02	-0.0888	-0.0085		cg00689225	0.1319	0.045	-0.4643	0.1517	0.1324	0.0881	0.0711	0.2718	0.2815	-0.0612	0.0576	-0.2755	0.0043
cg00689225	-0.0727	0.0302	0.2393	0.0907	0.0449	0.0647	0.0275	0.2201	0.174	-0.0174	0.0121	-0.0511	-0.001		cg11833768	-0.0644	0.0312	0.4125	0.093	0.0535	0.1099	0.0269	0.3746	0.1843	-0.0266	0.0205	-0.0826	0.0019		cg11833768	-0.1329	0.0746	0.5071	0.06	0.1385	0.0503	0.0711	0.2718	0.3849	-0.0674	0.0573	-0.2937	-0.0029
cg11833768	0.0544	0.0357	-0.3233	0.0755	0.0451	0.0605	0.0275	0.2201	0.1848	-0.0176	0.0109	-0.0484	-0.002		cg14001486	0.0425	0.0453	-0.5708	0.0964	0.0511	0.1198	0.0269	0.3746	0.1816	-0.0242	0.0158	-0.0673	-0.001		cg14001486	0.0989	0.0825	-0.4432	0.2322	0.1149	0.1268	0.0711	0.2718	0.2326	-0.0438	0.05	-0.2334	0.0163
cg14001486	0.0409	0.1052	-0.2694	0.1458	0.0385	0.1005	0.0275	0.2201	0.1461	-0.011	0.0087	-0.0368	0.0004		cg16518861	0.0398	0.128	-0.5699	0.0313	0.0496	0.0972	0.0269	0.3746	0.2645	-0.0227	0.0179	-0.0751	-0.0002		cg16518861	0.0794	0.0921	-0.1462	0.7517	0.0827	0.286	0.0711	0.2718	0.1178	-0.0116	0.0416	-0.0916	0.0701
cg16518861	0.0751	0.0652	-0.2664	0.0168	0.0475	0.0344	0.0275	0.2201	0.2724	-0.02	0.0127	-0.0573	-0.0037		cg17306848	0.0438	0.2134	-0.4477	0.0201	0.0465	0.104	0.0269	0.3746	0.2959	-0.0196	0.0145	-0.063	-0.0006		cg17306848	0.1503	0.1046	-0.2163	0.3449	0.1036	0.168	0.0711	0.2718	0.1883	-0.0325	0.0476	-0.2156	0.0222
cg17306848	0.0639	0.0765	-0.2337	0.0694	0.0424	0.0682	0.0275	0.2201	0.1897	-0.0149	0.0098	-0.045	-0.0016		cg17904575	0.0518	0.12	-0.3835	0.0708	0.0468	0.1311	0.0269	0.3746	0.2046	-0.0199	0.0138	-0.0594	-0.0013		cg17904575	0.1177	0.125	-0.352	0.1906	0.1125	0.1185	0.0711	0.2718	0.2553	-0.0414	0.0531	-0.2704	0.0112
cg17904575	-0.0365	0.0613	0.6435	0.0046	0.051	0.0185	0.0275	0.2201	0.3432	-0.0235	0.0126	-0.0573	-0.0045		cg05651511	-0.0261	0.1866	0.6415	0.07	0.0437	0.1497	0.0269	0.3746	0.2055	-0.0168	0.0175	-0.071	0.0023		cg05651511	-0.07	0.1345	0.8846	0.0302	0.133	0.039	0.0711	0.2718	0.4554	-0.0619	0.0478	-0.1866	0.0068
cg05651511	0.0721	0.0453	-0.2732	0.0332	0.0472	0.0424	0.0275	0.2201	0.2331	-0.0197	0.0122	-0.0554	-0.0033		cg26360197	0.0482	0.1121	-0.4477	0.0535	0.0485	0.1148	0.0269	0.3746	0.2255	-0.0216	0.0153	-0.065	-0.0005		cg26360197	0.1681	0.0335	-0.4668	0.0791	0.1496	0.0523	0.0711	0.2718	0.355	-0.0785	0.0644	-0.3109	-0.0048
cg26360197	-0.0342	0.0786	0.4457	0.0615	0.0427	0.065	0.0275	0.2201	0.197	-0.0152	0.0094	-0.0404	-0.0013		cg08223235	-0.0258	0.1136	0.9063	0.0334	0.0503	0.0953	0.0269	0.3746	0.2599	-0.0234	0.0167	-0.069	-0.0015		cg08223235	-0.0785	0.064	0.8566	0.0753	0.1384	0.0568	0.0711	0.2718	0.3603	-0.0672	0.0518	-0.2296	0.0001
cg08223235	0.046	0.0214	-0.3142	0.1941	0.042	0.0945	0.0275	0.2201	0.1297	-0.0145	0.0145	-0.0487	0.0108		cg13989999	0.0407	0.0308	-0.6386	0.1015	0.0529	0.1149	0.0269	0.3746	0.1777	-0.026	0.0161	-0.0697	-0.0016		cg13989999	0.0765	0.0578	-0.6228	0.2415	0.1188	0.126	0.0711	0.2718	0.2281	-0.0477	0.0667	-0.2679	0.0249
cg13989999
