# Supplementary material for: DNA Methylation Mediates the Association Between Prenatal Maternal Stress and the Broad Autism Phenotype in Human Adolescents: Project Ice Storm
Source: Int J Mol Sci. 2025 Sep 27;26(19):9468. doi: 10.3390/ijms26199468 (PMC12524645; doi:10.3390/ijms26199468)
Supplement: Supplementary file 1 [file ijms-26-09468-s001.zip › ijms-3737502 Table S3.xlsx]

## Sheet: S3a. Aloof
Table S3: Cognitive Appraisal-BAPQ Mediation Summary tables according to BAPQ score
TABLE S3a: Cognitive Appraisal-BAPQ Mediation Summary Table: Total BAPQ Score
	15-Year Aloof Personality Score															16-Year Aloof Personality Score															19-Year Aloof Personality Score
	a		b		c'		c					Confidence Interval				a		b		c'		c					Confidence Interval				a		b		c'		c					Confidence Interval
PI3K AKT mTOR pathway	coeff	p-value	coeff	p-value	coeff	p-value	coeff	p-value	R2	Indirect Effect coeffi	Boot SE	BootLLCI	BootULCI		PI3K AKT mTOR pathway	coeff	p-value	coeff	p-value	coeff	p-value	coeff	p-value	R2	Indirect Effect coeffi	Boot SE	BootLLCI	BootULCI		PI3K AKT mTOR pathway	coeff	p-value	coeff	p-value	coeff	p-value	coeff	p-value	R2	Indirect Effect coeffi	Boot SE	BootLLCI	BootULCI
cg00004421	0.2828	0.0151	-0.4307	0.0546	0.1907	0.1563	0.0689	0.5786	0.1561	-0.1218	0.0584	-0.2693	-0.0295		cg00004421	0.2015	0.057	-0.7357	0.0955	-0.0232	0.911	-0.1715	0.3934	0.171	-0.1482	0.0894	-0.3695	-0.0166		cg00004421	0.3006	0.1266	-0.2282	0.6432	0.0821	0.8039	0.0135	0.9621	0.0225	-0.0686	0.1906	-0.519	0.1742
cg00278517	0.3068	0.0116	-0.3871	0.074	0.1877	0.1709	0.0689	0.5786	0.1379	-0.1188	0.0544	-0.2537	-0.0345		cg00278517	0.2511	0.027	-0.6184	0.1428	-0.0162	0.941	-0.1715	0.3934	0.1422	-0.1553	0.0867	-0.3826	-0.0337		cg00278517	0.3367	0.0904	-0.1844	0.7095	0.0756	0.8243	0.0135	0.9621	0.0147	-0.0621	0.212	-0.3424	0.481
cg00300046	-0.261	0.012	0.6069	0.0136	0.2273	0.0811	0.0689	0.5786	0.2378	-0.1584	0.0706	-0.3389	-0.049		cg00300046	-0.2192	0.0268	0.4508	0.3603	-0.0727	0.7487	-0.1715	0.3934	0.0792	-0.0988	0.1335	-0.4382	0.1249		cg00300046	-0.4249	0.0251	0.8546	0.0946	0.3766	0.2657	0.0135	0.9621	0.2544	-0.3631	0.3206	-1.2039	-0.0441
cg00319686	-0.2553	0.0067	0.6189	0.0256	0.2269	0.095	0.0689	0.5786	0.201	-0.158	0.0748	-0.3571	-0.0469		cg00319686	-0.1752	0.0522	1.0689	0.0352	0.0158	0.9371	-0.1715	0.3934	0.2418	-0.1872	0.089	-0.4113	-0.063		cg00319686	-0.3493	0.0393	0.5756	0.3277	0.2145	0.5412	0.0135	0.9621	0.0959	-0.201	0.3209	-0.7063	0.1016
cg00409104	-0.2093	0.0248	0.5263	0.0577	0.1791	0.1755	0.0689	0.5786	0.1528	-0.1102	0.0608	-0.2782	-0.0275		cg00409104	-0.1891	0.0528	0.8049	0.0929	-0.0193	0.9262	-0.1715	0.3934	0.1729	-0.1522	0.1108	-0.5069	-0.0096		cg00409104	-0.2743	0.1063	0.6585	0.2372	0.1941	0.5409	0.0135	0.9621	0.1367	-0.1806	0.1481	-0.5546	0.0416
cg00689225	-0.2516	0.1676	-0.1359	0.336	0.0347	0.7876	0.0689	0.5786	0.0506	0.0342	0.0425	-0.0187	0.1574		cg00689225	-0.208	0.2842	0.1359	0.5724	-0.1432	0.4952	-0.1715	0.3934	0.0531	-0.0283	0.0565	-0.1969	0.0338		cg00689225	0.0673	0.7858	0.0613	0.8691	0.0094	0.975	0.0135	0.9621	0.0031	0.0041	0.0888	-0.1115	0.2425
cg01175610	0.2886	0.0091	-0.3392	0.1617	0.1668	0.2376	0.0689	0.5786	0.0914	-0.0979	0.0613	-0.2386	0.0056		cg01175610	0.2262	0.0207	-0.7252	0.1414	-0.0075	0.9731	-0.1715	0.3934	0.1429	-0.164	0.1045	-0.4605	-0.0289		cg01175610	0.2905	0.1428	-0.0503	0.9182	0.0281	0.9323	0.0135	0.9621	0.0013	-0.0146	0.1928	-0.3613	0.382
cg01320698	-0.2317	0.0087	0.6898	0.0186	0.2287	0.0863	0.0689	0.5786	0.2197	-0.1598	0.0601	-0.3131	-0.0653		cg01320698	-0.2076	0.0147	0.8618	0.1307	0.0075	0.9734	-0.1715	0.3934	0.1485	-0.1789	0.1049	-0.4162	-0.0124		cg01320698	-0.2697	0.075	0.4988	0.4407	0.148	0.6619	0.0135	0.9621	0.0608	-0.1345	0.2977	-0.6347	0.1267
cg02015053	0.2308	0.0177	-0.5176	0.0526	0.1884	0.1584	0.0689	0.5786	0.1583	-0.1195	0.0608	-0.2839	-0.0292		cg02015053	0.1589	0.0644	-0.7817	0.1536	-0.0473	0.8229	-0.1715	0.3934	0.137	-0.1242	0.1067	-0.3867	0.0079		cg02015053	0.2058	0.2305	-0.0938	0.8659	0.0328	0.9182	0.0135	0.9621	0.0032	-0.0193	0.219	-0.4732	0.2331
cg02251850	-0.1599	0.1752	0.1723	0.4314	0.0965	0.4586	0.0689	0.5786	0.0382	-0.0275	0.0377	-0.1588	0.0176		cg02251850	-0.1877	0.1747	-0.1768	0.6044	-0.2047	0.3418	-0.1715	0.3934	0.0505	0.0332	0.0867	-0.0942	0.2786		cg02251850	-0.1396	0.418	0.524	0.3223	0.0866	0.7679	0.0135	0.9621	0.098	-0.0731	0.1882	-0.638	0.082
cg02405213	-0.2884	0.0372	0.2853	0.1293	0.1512	0.2563	0.0689	0.5786	0.1046	-0.0823	0.063	-0.2452	0.0043		cg02405213	-0.2074	0.0883	0.3538	0.3648	-0.0981	0.6496	-0.1715	0.3934	0.0785	-0.0734	0.0751	-0.2967	0.0237		cg02405213	-0.4114	0.0904	0.2467	0.54	0.115	0.7328	0.0135	0.9621	0.0389	-0.1015	0.2099	-0.7278	0.1752
cg02481000	0.169	0.0922	-0.4526	0.0736	0.1454	0.2513	0.0689	0.5786	0.1382	-0.0765	0.0735	-0.3011	0.0143		cg02481000	0.1349	0.2358	-0.1357	0.7428	-0.1532	0.4714	-0.1715	0.3934	0.0422	-0.0183	0.0912	-0.3038	0.0913		cg02481000	0.3975	0.0489	-0.8198	0.0765	0.3394	0.2801	0.0135	0.9621	0.2808	-0.3259	0.2806	-1.2012	-0.0148
cg04474366	0.1938	0.0041	-0.3877	0.3411	0.1441	0.3302	0.0689	0.5786	0.0499	-0.0752	0.0844	-0.2727	0.0633		cg04474366	0.1574	0.0132	-0.7132	0.3612	-0.0592	0.8003	-0.1715	0.3934	0.0791	-0.1122	0.1305	-0.4213	0.109		cg04474366	0.2509	0.0207	-0.1842	0.8491	0.0597	0.8767	0.0135	0.9621	0.004	-0.0462	0.3054	-0.4534	0.8605
cg04610450	-0.3077	0.0023	0.6619	0.0111	0.2726	0.0494	0.0689	0.5786	0.2493	-0.2037	0.0698	-0.3754	-0.0888		cg04610450	-0.2744	0.0017	0.9963	0.0866	0.1019	0.6758	-0.1715	0.3934	0.178	-0.2734	0.1517	-0.6044	-0.0214		cg04610450	-0.4629	0.0106	0.489	0.4049	0.2399	0.5452	0.0135	0.9621	0.0705	-0.2264	0.4709	-1.0254	0.2025
cg04653308	0.2305	0.0181	-0.5026	0.06	0.1847	0.1679	0.0689	0.5786	0.1505	-0.1158	0.0702	-0.3013	-0.0138		cg04653308	0.1761	0.0462	-0.8039	0.1331	-0.0299	0.8882	-0.1715	0.3934	0.1472	-0.1415	0.0951	-0.4381	-0.0096		cg04653308	0.3041	0.0705	-0.2419	0.6822	0.0871	0.8017	0.0135	0.9621	0.0177	-0.0736	0.2055	-0.5465	0.2785
cg05348871	0.2537	0.0206	-0.5808	0.0117	0.2163	0.0884	0.0689	0.5786	0.2465	-0.1474	0.0704	-0.3187	-0.0363		cg05348871	0.2308	0.034	-0.619	0.1583	-0.0286	0.8953	-0.1715	0.3934	0.1349	-0.1429	0.1124	-0.4102	0.0414		cg05348871	0.3656	0.0621	-0.7144	0.1394	0.2747	0.3913	0.0135	0.9621	0.2051	-0.2612	0.2338	-0.8779	0.022
cg05581469	-0.2435	0.0208	0.4518	0.0675	0.1789	0.1808	0.0689	0.5786	0.1434	-0.11	0.0525	-0.2606	-0.0364		cg05581469	-0.2025	0.008	1.3866	0.026	0.1093	0.611	-0.1715	0.3934	0.2628	-0.2807	0.1282	-0.5896	-0.0981		cg05581469	-0.3228	0.092	0.4478	0.375	0.158	0.6322	0.0135	0.9621	0.0796	-0.1445	0.2413	-0.8725	0.0978
cg05677133	-0.2454	0.0143	0.5309	0.0407	0.1992	0.1363	0.0689	0.5786	0.1737	-0.1302	0.0651	-0.3158	-0.0353		cg05677133	-0.1903	0.0167	1.5094	0.0084	0.1158	0.5568	-0.1715	0.3934	0.3382	-0.2873	0.1234	-0.765	-0.1232		cg05677133	-0.2573	0.1661	0.3524	0.4921	0.1042	0.745	0.0135	0.9621	0.0486	-0.0907	0.1984	-0.9028	0.0796
cg06491415	0.2953	0.0119	-0.5034	0.0218	0.2176	0.0998	0.0689	0.5786	0.2106	-0.1487	0.0685	-0.3314	-0.048		cg06491415	0.2512	0.0214	-1.0023	0.0173	0.0803	0.6898	-0.1715	0.3934	0.2904	-0.2518	0.1014	-0.4915	-0.1039		cg06491415	0.4266	0.0355	-0.5826	0.2321	0.262	0.4504	0.0135	0.9621	0.1395	-0.2485	0.3599	-0.8675	0.057
cg07107916	-0.3269	0.0141	0.4376	0.0236	0.212	0.1074	0.0689	0.5786	0.2058	-0.143	0.0567	-0.2842	-0.0485		cg07107916	-0.2764	0.0192	0.6849	0.091	0.0178	0.9347	-0.1715	0.3934	0.1744	-0.1893	0.1258	-0.484	-0.0165		cg07107916	-0.3986	0.1063	0.4584	0.2316	0.1962	0.5359	0.0135	0.9621	0.1398	-0.1827	0.1937	-0.6984	0.038
cg07499142	0.1797	0.0061	-0.3365	0.4212	0.1294	0.3769	0.0689	0.5786	0.0393	-0.0605	0.0974	-0.2942	0.0793		cg07499142	0.1716	0.0364	-0.2954	0.6197	-0.1208	0.5962	-0.1715	0.3934	0.0494	-0.0507	0.1319	-0.4577	0.15		cg07499142	0.1715	0.0449	-0.3579	0.7628	0.0749	0.8354	0.0135	0.9621	0.0097	-0.0614	0.2255	-0.502	0.3759
cg07569288	0.1883	0.0134	-0.2714	0.4441	0.12	0.3991	0.0689	0.5786	0.0368	-0.0511	0.0965	-0.3192	0.105		cg07569288	0.1567	0.0612	-0.8581	0.1257	-0.037	0.8602	-0.1715	0.3934	0.1513	-0.1345	0.1246	-0.4964	0.0365		cg07569288	0.117	0.308	-0.0344	0.9666	0.0175	0.9555	0.0135	0.9621	0.0004	-0.004	0.1917	-0.5173	0.3875
cg07970040	0.2815	0.0096	-0.4465	0.066	0.1946	0.1575	0.0689	0.5786	0.1447	-0.1257	0.0501	-0.2632	-0.0543		cg07970040	0.244	0.0115	-0.5757	0.2613	-0.031	0.894	-0.1715	0.3934	0.1001	-0.1405	0.1158	-0.4029	0.0734		cg07970040	0.3852	0.0415	-0.3144	0.5567	0.1346	0.7076	0.0135	0.9621	0.0359	-0.1211	0.2841	-0.462	0.6299
cg08109681	0.7811	0.1074	0.0215	0.6903	0.0521	0.6948	0.0689	0.5786	0.0192	0.0168	0.0617	-0.0897	0.1604		cg08109681	0.7211	0.1344	-0.1427	0.137	-0.0685	0.7371	-0.1715	0.3934	0.1451	-0.1029	0.0757	-0.3276	0.0062		cg08109681	1.0655	0.1582	-0.0883	0.4848	0.1076	0.7376	0.0135	0.9621	0.0502	-0.0941	0.2884	-0.9159	0.285
cg08257293	-0.2077	0.0745	0.1073	0.6345	0.0912	0.4985	0.0689	0.5786	0.022	-0.0223	0.0448	-0.1274	0.0558		cg08257293	-0.1947	0.075	-0.2306	0.5996	-0.2164	0.3315	-0.1715	0.3934	0.0509	0.0449	0.0908	-0.0742	0.3314		cg08257293	-0.1578	0.3127	-0.0419	0.9447	0.0069	0.9825	0.0135	0.9621	0.0007	0.0066	0.1136	-0.1743	0.3267
cg08360726	0.2821	0.0063	-0.4829	0.0606	0.2051	0.1418	0.0689	0.5786	0.1498	-0.1362	0.0613	-0.3008	-0.045		cg08360726	0.2359	0.0091	-0.7372	0.1765	0.0025	0.9915	-0.1715	0.3934	0.1272	-0.1739	0.1226	-0.4245	0.0333		cg08360726	0.336	0.0709	-0.2991	0.5738	0.114	0.7405	0.0135	0.9621	0.0329	-0.1005	0.3019	-0.4626	0.4014
cg08557970	0.3308	0.0032	-0.4833	0.0428	0.2288	0.1074	0.0689	0.5786	0.1706	-0.1599	0.0735	-0.3429	-0.0459		cg08557970	0.2845	0.004	-0.7811	0.122	0.0508	0.8303	-0.1715	0.3934	0.1534	-0.2222	0.126	-0.4915	-0.0087		cg08557970	0.3928	0.0411	-0.4232	0.417	0.1797	0.612	0.0135	0.9621	0.0671	-0.1662	0.355	-0.7171	0.2414
cg08792630	-0.3069	0.0053	0.5896	0.0123	0.2499	0.063	0.0689	0.5786	0.2437	-0.181	0.0689	-0.351	-0.0734		cg08792630	-0.2843	0.0024	0.8193	0.1291	0.0615	0.8004	-0.1715	0.3934	0.1494	-0.233	0.1345	-0.5118	0.0069		cg08792630	-0.3835	0.0343	0.5745	0.2975	0.2338	0.508	0.0135	0.9621	0.108	-0.2203	0.2883	-0.808	0.1667
cg09254210	-0.2841	0.0042	0.5397	0.044	0.2222	0.1139	0.0689	0.5786	0.169	-0.1533	0.0738	-0.3427	-0.0383		cg09254210	-0.225	0.0071	1.0955	0.059	0.075	0.7373	-0.1715	0.3934	0.2054	-0.2465	0.1137	-0.5398	-0.0713		cg09254210	-0.3483	0.067	0.5877	0.2469	0.2182	0.509	0.0135	0.9621	0.1316	-0.2047	0.2353	-0.9296	0.0514
cg09667606	-0.2567	0.0115	0.5818	0.022	0.2183	0.0994	0.0689	0.5786	0.21	-0.1493	0.0638	-0.3248	-0.0543		cg09667606	-0.2072	0.0129	0.7953	0.176	-0.0067	0.9766	-0.1715	0.3934	0.1274	-0.1648	0.1231	-0.4518	0.0317		cg09667606	-0.3798	0.0418	0.5415	0.3084	0.2192	0.529	0.0135	0.9621	0.1035	-0.2057	0.3013	-0.9421	0.068
cg10334053	0.296	0.0031	-0.6708	0.0101	0.2674	0.0503	0.0689	0.5786	0.255	-0.1985	0.0748	-0.3729	-0.0768		cg10334053	0.2307	0.0039	-1.5005	0.0114	0.1748	0.4155	-0.1715	0.3934	0.3181	-0.3462	0.117	-0.659	-0.1754		cg10334053	0.3582	0.054	-0.4361	0.4134	0.1697	0.6242	0.0135	0.9621	0.0681	-0.1562	0.2747	-0.7458	0.1705
cg10926851	-0.1778	0.0119	0.7608	0.0389	0.2042	0.1289	0.0689	0.5786	0.1763	-0.1353	0.0733	-0.3338	-0.0303		cg10926851	-0.1421	0.033	1.5816	0.0212	0.0533	0.789	-0.1715	0.3934	0.2767	-0.2248	0.1015	-0.4777	-0.0781		cg10926851	-0.2295	0.0518	0.951	0.2502	0.2318	0.4927	0.0135	0.9621	0.1299	-0.2183	0.2586	-0.813	0.042
cg11377047	-0.8877	0.0324	0.0643	0.3136	0.126	0.3575	0.0689	0.5786	0.0543	-0.057	0.0543	-0.2019	0.0134		cg11377047	-0.7241	0.0076	0.0028	0.9879	-0.1694	0.4925	-0.1715	0.3934	0.0367	-0.0021	0.1357	-0.2808	0.2115		cg11377047	-1.5956	0.0449	-0.0248	0.8456	-0.0261	0.9423	0.0135	0.9621	0.0042	0.0396	0.3567	-0.486	0.8368
cg11723077	0.2221	0.0134	-0.2947	0.325	0.1344	0.3422	0.0689	0.5786	0.0524	-0.0654	0.0808	-0.2554	0.0584		cg11723077	0.2177	0.0277	-0.1196	0.8103	-0.1454	0.5311	-0.1715	0.3934	0.0396	-0.026	0.1018	-0.282	0.1413		cg11723077	0.2312	0.1014	-0.66	0.3315	0.1661	0.6096	0.0135	0.9621	0.0945	-0.1526	0.2146	-0.7723	0.1201
cg11833768	0.334	0.0172	-0.3559	0.0553	0.1878	0.1608	0.0689	0.5786	0.1554	-0.1189	0.0792	-0.3174	-0.0004		cg11833768	0.2542	0.0446	-0.6107	0.1002	-0.0162	0.9386	-0.1715	0.3934	0.1675	-0.1552	0.1056	-0.4544	-0.0039		cg11833768	0.3544	0.1096	-0.5332	0.2093	0.2025	0.5191	0.0135	0.9621	0.1528	-0.189	0.2191	-1.0717	0.0272
cg11953794	0.2486	0.0901	-0.1614	0.3632	0.109	0.4106	0.0689	0.5786	0.0466	-0.0401	0.0445	-0.1733	0.0122		cg11953794	0.2172	0.2025	-0.1156	0.6758	-0.1464	0.4928	-0.1715	0.3934	0.0457	-0.0251	0.0674	-0.2326	0.0588		cg11953794	0.261	0.1087	0.4244	0.4754	-0.0973	0.7679	0.0135	0.9621	0.0523	0.1108	0.1981	-0.0776	0.7862
cg12873919	-0.1935	0.0068	1.0098	0.0044	0.2643	0.0406	0.0689	0.5786	0.3008	-0.1954	0.0792	-0.3905	-0.0712		cg12873919	-0.1679	0.0067	1.4389	0.0678	0.0701	0.7561	-0.1715	0.3934	0.1955	-0.2416	0.1175	-0.5323	-0.0666		cg12873919	-0.2914	0.0218	1.0708	0.1737	0.3255	0.3603	0.0135	0.9621	0.1769	-0.312	0.4597	-1.1208	0.0098
cg13916261	0.3231	0.0096	-0.4269	0.0421	0.2068	0.1281	0.0689	0.5786	0.1716	-0.1379	0.0687	-0.2897	-0.0162		cg13916261	0.247	0.0569	-0.5546	0.1257	-0.0345	0.8699	-0.1715	0.3934	0.1513	-0.137	0.0778	-0.33	-0.0129		cg13916261	0.2859	0.2334	-0.3382	0.3853	0.1102	0.7208	0.0135	0.9621	0.0763	-0.0967	0.1381	-0.5006	0.0895
cg13989999	0.2616	0.0091	-0.1006	0.7121	0.0952	0.5122	0.0689	0.5786	0.0182	-0.0263	0.0682	-0.1724	0.1		cg13989999	0.2663	0.0161	-0.6496	0.1377	0.0015	0.9945	-0.1715	0.3934	0.1448	-0.173	0.1635	-0.6453	0.0153		cg13989999	0.1368	0.2059	-0.3753	0.6703	0.0648	0.8394	0.0135	0.9621	0.0191	-0.0513	0.1566	-0.4786	0.1833
cg14001486	-0.1976	0.0418	0.4435	0.0959	0.1565	0.234	0.0689	0.5786	0.1223	-0.0876	0.0455	-0.2099	-0.0208		cg14001486	-0.1748	0.0483	0.6061	0.2621	-0.0655	0.7644	-0.1715	0.3934	0.0999	-0.106	0.086	-0.3162	0.0322		cg14001486	-0.2412	0.1504	0.5924	0.2908	0.1564	0.6173	0.0135	0.9621	0.1108	-0.1429	0.1786	-0.5914	0.056
cg15142819	0.3515	0.0031	-0.3979	0.0807	0.2087	0.149	0.0689	0.5786	0.1327	-0.1398	0.0787	-0.3393	-0.0174		cg15142819	0.3087	0.0029	-1.0471	0.0262	0.1518	0.5018	-0.1715	0.3934	0.2623	-0.3232	0.1529	-0.6906	-0.0762		cg15142819	0.3734	0.0529	-0.5727	0.2578	0.2274	0.5009	0.0135	0.9621	0.126	-0.2139	0.28	-1.1473	0.0203
cg15381475	0.3985	0.0054	-0.4021	0.0284	0.2291	0.0957	0.0689	0.5786	0.1949	-0.1602	0.0616	-0.3159	-0.06		cg15381475	0.3523	0.0074	-0.6094	0.1025	0.0432	0.85	-0.1715	0.3934	0.1659	-0.2147	0.1348	-0.5345	-0.0105		cg15381475	0.4413	0.0724	-0.4096	0.2989	0.1943	0.5586	0.0135	0.9621	0.1074	-0.1808	0.372	-0.6918	0.0649
cg16994041	0.2178	0.0225	-0.3504	0.2064	0.1452	0.2904	0.0689	0.5786	0.0773	-0.0763	0.1106	-0.3751	0.0313		cg16994041	0.2004	0.0342	-0.2806	0.5869	-0.1153	0.6135	-0.1715	0.3934	0.0519	-0.0562	0.1398	-0.4209	0.1366		cg16994041	0.2429	0.0555	-0.4334	0.5822	0.1188	0.7352	0.0135	0.9621	0.0315	-0.1053	0.2199	-0.5798	0.2527
cg17306848	-0.142	0.0412	0.5282	0.1589	0.1439	0.2808	0.0689	0.5786	0.0924	-0.075	0.0645	-0.2413	0.016		cg17306848	-0.1132	0.088	0.8146	0.2523	-0.0793	0.7096	-0.1715	0.3934	0.1025	-0.0922	0.0862	-0.3473	0.0184		cg17306848	-0.1723	0.1245	0.9905	0.2373	0.1842	0.5568	0.0135	0.9621	0.1366	-0.1707	0.2299	-0.5509	0.037
cg17904575	0.307	0.0133	-0.5159	0.012	0.2273	0.0788	0.0689	0.5786	0.2451	-0.1584	0.0761	-0.3673	-0.0481		cg17904575	0.2903	0.0097	-1.0578	0.0104	0.1356	0.5071	-0.1715	0.3934	0.324	-0.3071	0.1226	-0.6025	-0.138		cg17904575	0.2842	0.168	-0.266	0.5664	0.0891	0.7821	0.0135	0.9621	0.0342	-0.0756	0.2724	-0.9981	0.1188
cg18758433	0.4337	0.0059	-0.3716	0.0255	0.2301	0.0923	0.0689	0.5786	0.2012	-0.1612	0.07	-0.3307	-0.0501		cg18758433	0.3742	0.0062	-0.9689	0.0038	0.1911	0.3391	-0.1715	0.3934	0.387	-0.3626	0.1393	-0.7986	-0.1725		cg18758433	0.364	0.1802	-0.1801	0.6086	0.0791	0.8058	0.0135	0.9621	0.0274	-0.0656	0.1753	-0.5679	0.1375
cg19393006	-0.4052	0.0017	0.4171	0.0468	0.238	0.103	0.0689	0.5786	0.1654	-0.169	0.0641	-0.3337	-0.0683		cg19393006	-0.371	0.0025	0.7513	0.0643	0.1073	0.6494	-0.1715	0.3934	0.1992	-0.2787	0.1523	-0.6357	-0.0411		cg19393006	-0.4376	0.0451	0.5241	0.2431	0.2428	0.4766	0.0135	0.9621	0.1336	-0.2293	0.2487	-0.8257	0.0408
cg20171453	0.2687	0.0069	-0.5454	0.0395	0.2155	0.1171	0.0689	0.5786	0.1754	-0.1465	0.0557	-0.2927	-0.0597		cg20171453	0.2275	0.0078	-0.9349	0.1028	0.0413	0.8565	-0.1715	0.3934	0.1656	-0.2127	0.1299	-0.48	0.0015		cg20171453	0.2884	0.0909	-0.3318	0.5631	0.1092	0.7461	0.0135	0.9621	0.0347	-0.0957	0.2984	-0.6472	0.1979
cg20333869	0.4145	0.0077	-0.4138	0.0123	0.2405	0.0692	0.0689	0.5786	0.2435	-0.1715	0.064	-0.333	-0.0727		cg20333869	0.3284	0.0201	-0.7681	0.0187	0.0808	0.69	-0.1715	0.3934	0.2853	-0.2523	0.0998	-0.5149	-0.1116		cg20333869	0.5108	0.0592	-0.1774	0.6305	0.1041	0.7663	0.0135	0.9621	0.0242	-0.0906	0.3356	-0.6598	0.3615
cg20545410	0.4001	0.0032	-0.4284	0.0289	0.2403	0.0874	0.0689	0.5786	0.194	-0.1714	0.0655	-0.3414	-0.0703		cg20545410	0.3597	0.0063	-0.58	0.1221	0.0372	0.8727	-0.1715	0.3934	0.1533	-0.2086	0.1217	-0.464	-0.001		cg20545410	0.3623	0.1121	-0.348	0.4094	0.1396	0.6692	0.0135	0.9621	0.0692	-0.1261	0.2234	-0.6043	0.1031
cg22666015	0.2291	0.0045	-0.5294	0.1139	0.1902	0.1859	0.0689	0.5786	0.1121	-0.1213	0.0682	-0.2886	-0.0115		cg22666015	0.2233	0.0038	-0.9929	0.1261	0.0503	0.8326	-0.1715	0.3934	0.151	-0.2218	0.1286	-0.5506	-0.0395		cg22666015	0.2792	0.0298	-1.4135	0.0533	0.4082	0.2032	0.0135	0.9621	0.3244	-0.3947	0.365	-1.2776	-0.0576
cg23174662	0.1891	0.0616	-0.6061	0.0134	0.1835	0.1324	0.0689	0.5786	0.2385	-0.1146	0.0641	-0.2622	-0.014		cg23174662	0.1824	0.0764	-0.3856	0.4056	-0.1011	0.6427	-0.1715	0.3934	0.072	-0.0704	0.0747	-0.2667	0.046		cg23174662	0.3114	0.0687	-0.6941	0.216	0.2296	0.4825	0.0135	0.9621	0.1487	-0.2161	0.1785	-0.6258	0.0788
cg23575275	-0.1938	0.018	0.0639	0.8464	0.0813	0.5668	0.0689	0.5786	0.0141	-0.0124	0.0665	-0.1509	0.1154		cg23575275	-0.2044	0.0224	-0.1379	0.803	-0.1997	0.3964	-0.1715	0.3934	0.0399	0.0282	0.1336	-0.1519	0.4227		cg23575275	-0.1567	0.0728	2.3582	0.017	0.3831	0.1594	0.0135	0.9621	0.4497	-0.3696	0.2436	-0.8261	-0.0562
cg24585377	0.108	0.3407	-0.2612	0.2432	0.0971	0.4399	0.0689	0.5786	0.0681	-0.0282	0.0483	-0.1935	0.0165		cg24585377	0.2124	0.1491	0.0172	0.9574	-0.1751	0.4205	-0.1715	0.3934	0.0368	0.0037	0.0955	-0.1815	0.1877		cg24585377	0.2155	0.1221	-1.6339	0.0044	0.3657	0.1177	0.0135	0.9621	0.5723	-0.3522	0.2451	-0.9449	0.0036
cg24615157	-0.2651	0.0061	0.6079	0.0248	0.2301	0.0915	0.0689	0.5786	0.203	-0.1612	0.0823	-0.379	-0.0421		cg24615157	-0.2115	0.0067	1.3354	0.0294	0.1109	0.6103	-0.1715	0.3934	0.2545	-0.2824	0.118	-0.555	-0.0865		cg24615157	-0.356	0.0458	0.6258	0.2561	0.2363	0.4894	0.0135	0.9621	0.1269	-0.2228	0.2947	-1.045	0.0662
cg25020666	0.2786	0.016	-0.2606	0.2593	0.1415	0.3116	0.0689	0.5786	0.0645	-0.0726	0.0604	-0.1905	0.0489		cg25020666	0.2186	0.0303	-0.4263	0.3767	-0.0783	0.7291	-0.1715	0.3934	0.0765	-0.0932	0.0964	-0.379	0.0373		cg25020666	0.3032	0.0629	0.1171	0.8488	-0.022	0.9501	0.0135	0.9621	0.004	0.0355	0.2382	-0.2328	0.7927
cg25342409	0.2116	0.0148	-0.5713	0.0575	0.1898	0.1592	0.0689	0.5786	0.153	-0.1209	0.0748	-0.3511	-0.021		cg25342409	0.1798	0.0258	-0.912	0.124	-0.0075	0.9727	-0.1715	0.3934	0.1522	-0.164	0.1355	-0.4634	0.0234		cg25342409	0.1723	0.2309	-0.2202	0.7392	0.0514	0.8716	0.0135	0.9621	0.0118	-0.0379	0.1679	-0.5993	0.1201
cg26118326	0.387	0.0052	-0.4284	0.0239	0.2347	0.087	0.0689	0.5786	0.2051	-0.1658	0.0568	-0.3125	-0.0766		cg26118326	0.3091	0.012	-0.7735	0.0458	0.0676	0.7543	-0.1715	0.3934	0.2234	-0.2391	0.1197	-0.5941	-0.0732		cg26118326	0.4795	0.0445	-0.3253	0.4381	0.1695	0.6311	0.0135	0.9621	0.0614	-0.156	0.3514	-0.6966	0.2057
cg26192520	0.2387	0.0047	-0.3776	0.2439	0.159	0.2769	0.0689	0.5786	0.0679	-0.0901	0.0747	-0.2329	0.0685		cg26192520	0.2111	0.0237	-0.9558	0.0584	0.0303	0.886	-0.1715	0.3934	0.2061	-0.2018	0.0934	-0.4197	-0.0495		cg26192520	0.153	0.1588	-0.7485	0.3912	0.128	0.6866	0.0135	0.9621	0.0745	-0.1145	0.1819	-0.6385	0.0783
cg26360197	0.2299	0.0042	-0.5858	0.0806	0.2036	0.1544	0.0689	0.5786	0.1327	-0.1347	0.0784	-0.3021	0.0059		cg26360197	0.1609	0.0453	-1.1521	0.0451	0.0139	0.9455	-0.1715	0.3934	0.2245	-0.1854	0.0893	-0.4254	-0.0564		cg26360197	0.2483	0.0739	-0.3245	0.6489	0.0941	0.7849	0.0135	0.9621	0.0218	-0.0806	0.2531	-0.5295	0.4662
cg26601310	0.207	0.008	-0.3621	0.2974	0.1439	0.3175	0.0689	0.5786	0.0571	-0.075	0.0732	-0.2291	0.0647		cg26601310	0.1973	0.0117	-0.8557	0.1722	-0.0027	0.9907	-0.1715	0.3934	0.1289	-0.1688	0.1242	-0.3888	0.0366		cg26601310	0.1705	0.1738	-0.1313	0.8642	0.0359	0.9123	0.0135	0.9621	0.0033	-0.0224	0.2162	-0.3065	0.4522

## Sheet: S3b. PragLan
Table S3: Cognitive Appraisal-BAPQ Mediation Summary tables according to BAPQ score
TABLE S3b: Cognitive Appraisal-BAPQ Mediation Summary Table: BAPQ Pragmatic Language Impairment Score
	15-Year Pragmatic Language Impairment Score															16-Year Pragmatic Language Impairment Score															19-Year Pragmatic Language Impairment Score
	a		b		c'		c					Confidence Interval			PragLan	a		b		c'		c					Confidence Interval			PragLan	a		b		c'		c					Confidence Interval
PI3K AKT mTOR pathway	coeff	p-value	coeff	p-value	coeff	p-value	coeff	p-value	R2	Indirect Effect coeffi	Boot SE	BootLLCI	BootULCI		PI3K AKT mTOR pathway	coeff	p-value	coeff	p-value	coeff	p-value	coeff	p-value	R2	Indirect Effect coeffi	Boot SE	BootLLCI	BootULCI		PI3K AKT mTOR pathway	coeff	p-value	coeff	p-value	coeff	p-value	coeff	p-value	R2	Indirect Effect coeffi	Boot SE	BootLLCI	BootULCI
cg00004421	0.2828	0.0151	-0.2247	0.1936	0.0316	0.7613	-0.032	0.7323	0.0738	-0.0635	0.0492	-0.1922	0.0058		cg00004421	0.2015	0.057	-0.4169	0.1267	-0.0116	0.9288	-0.0956	0.4385	0.1451	-0.084	0.069	-0.2877	0.006		cg00004421	0.3006	0.1266	-0.3862	0.2086	0.0464	0.8157	-0.0698	0.7052	0.1645	-0.1161	0.1243	-0.5685	0.031
cg00278517	0.3068	0.0116	-0.2654	0.107	0.0494	0.6312	-0.032	0.7323	0.1089	-0.0814	0.0494	-0.1963	-0.0002		cg00278517	0.2511	0.027	-0.4872	0.0554	0.0268	0.8357	-0.0956	0.4385	0.2046	-0.1223	0.0642	-0.2881	-0.0213		cg00278517	0.3367	0.0904	-0.4944	0.0984	0.0967	0.6163	-0.0698	0.7052	0.2594	-0.1665	0.0998	-0.4352	-0.0164
cg00300046	-0.261	0.012	0.289	0.1348	0.0435	0.6749	-0.032	0.7323	0.0951	-0.0754	0.0493	-0.2042	-0.0047		cg00300046	-0.2192	0.0268	0.1989	0.5141	-0.052	0.7126	-0.0956	0.4385	0.0523	-0.0436	0.0753	-0.2262	0.0812		cg00300046	-0.4249	0.0251	0.6104	0.0598	0.1896	0.3619	-0.0698	0.7052	0.3199	-0.2594	0.2602	-0.6449	-0.0278
cg00319686	-0.2553	0.0067	0.4139	0.0509	0.0737	0.4731	-0.032	0.7323	0.1537	-0.1057	0.0555	-0.2437	-0.0209		cg00319686	-0.1752	0.0522	0.5365	0.0924	-0.0016	0.9902	-0.0956	0.4385	0.1678	-0.094	0.0646	-0.2684	-0.0011		cg00319686	-0.3493	0.0393	0.6357	0.0771	0.1523	0.4544	-0.0698	0.7052	0.2893	-0.222	0.1687	-0.6326	-0.0277
cg00409104	-0.2093	0.0248	0.2108	0.3276	0.0121	0.9067	-0.032	0.7323	0.0445	-0.0441	0.0379	-0.1337	0.0154		cg00409104	-0.1891	0.0528	0.1754	0.5647	-0.0624	0.6499	-0.0956	0.4385	0.0475	-0.0332	0.0454	-0.1236	0.0378		cg00409104	-0.2743	0.1063	0.5528	0.1144	0.0819	0.671	-0.0698	0.7052	0.2407	-0.1516	0.0993	-0.4161	-0.007
cg00689225	-0.2516	0.1676	-0.1331	0.2091	-0.0655	0.4968	-0.032	0.7323	0.0694	0.0335	0.0324	-0.009	0.1255		cg00689225	-0.208	0.2842	0.1083	0.4633	-0.073	0.5686	-0.0956	0.4385	0.0581	-0.0225	0.0355	-0.1363	0.0164		cg00689225	0.0673	0.7858	-0.0969	0.6861	-0.0632	0.7429	-0.0698	0.7052	0.0303	-0.0065	0.0644	-0.1856	0.0758
cg01175610	0.2886	0.0091	-0.2863	0.1157	0.0507	0.6268	-0.032	0.7323	0.1042	-0.0827	0.0514	-0.1993	0.0032		cg01175610	0.2262	0.0207	-0.3747	0.2207	-0.0108	0.9377	-0.0956	0.4385	0.1058	-0.0847	0.0636	-0.225	0.0328		cg01175610	0.2905	0.1428	-0.3169	0.3031	0.0223	0.9122	-0.0698	0.7052	0.1176	-0.0921	0.1447	-0.5005	0.0633
cg01320698	-0.2317	0.0087	0.3613	0.1137	0.0517	0.6201	-0.032	0.7323	0.1052	-0.0837	0.053	-0.2235	-0.0086		cg01320698	-0.2076	0.0147	0.2382	0.5076	-0.0461	0.7502	-0.0956	0.4385	0.053	-0.0494	0.0714	-0.222	0.0788		cg01320698	-0.2697	0.075	0.5487	0.1753	0.0782	0.7024	-0.0698	0.7052	0.1866	-0.148	0.17	-0.542	0.0181
cg02015053	0.2308	0.0177	-0.3026	0.14	0.0379	0.7111	-0.032	0.7323	0.0928	-0.0699	0.0467	-0.1983	-0.0066		cg02015053	0.1589	0.0644	-0.7299	0.0241	0.0204	0.8646	-0.0956	0.4385	0.2632	-0.116	0.0822	-0.3356	-0.0018		cg02015053	0.2058	0.2305	-0.3221	0.3593	-0.0035	0.986	-0.0698	0.7052	0.0969	-0.0663	0.137	-0.6184	0.0474
cg02251850	-0.1599	0.1752	0.0911	0.5828	-0.0174	0.8596	-0.032	0.7323	0.0175	-0.0146	0.0305	-0.1101	0.0198		cg02251850	-0.1877	0.1747	0.2009	0.3343	-0.0579	0.6533	-0.0956	0.4385	0.0779	-0.0377	0.0484	-0.1969	0.0185		cg02251850	-0.1396	0.418	0.0538	0.8781	-0.0622	0.7551	-0.0698	0.7052	0.016	-0.0075	0.123	-0.2582	0.0959
cg02405213	-0.2884	0.0372	0.144	0.3174	0.0095	0.9255	-0.032	0.7323	0.0462	-0.0415	0.0356	-0.1371	0.0096		cg02405213	-0.2074	0.0883	0.1991	0.4078	-0.0543	0.6837	-0.0956	0.4385	0.0655	-0.0413	0.0525	-0.1944	0.032		cg02405213	-0.4114	0.0904	0.1706	0.5113	0.0004	0.9984	-0.0698	0.7052	0.0572	-0.0702	0.157	-0.5527	0.1689
cg02481000	0.169	0.0922	-0.2512	0.1956	0.0105	0.9144	-0.032	0.7323	0.0732	-0.0425	0.058	-0.2169	0.014		cg02481000	0.1349	0.2358	-0.2312	0.3586	-0.0644	0.6144	-0.0956	0.4385	0.0735	-0.0312	0.0549	-0.2209	0.0208		cg02481000	0.3975	0.0489	-0.8496	0.0005	0.268	0.0488	-0.0698	0.7052	0.7253	-0.3377	0.2235	-0.9129	-0.0209
cg04474366	0.1938	0.0041	-0.4232	0.1642	0.0501	0.6445	-0.032	0.7323	0.0834	-0.082	0.0529	-0.2106	0.0023		cg04474366	0.1574	0.0132	-0.912	0.048	0.048	0.7175	-0.0956	0.4385	0.2149	-0.1435	0.0924	-0.3854	-0.0117		cg04474366	0.2509	0.0207	-0.6991	0.2477	0.1057	0.6507	-0.0698	0.7052	0.1427	-0.1754	0.1724	-0.6344	0.0624
cg04610450	-0.3077	0.0023	0.3775	0.063	0.0842	0.435	-0.032	0.7323	0.1409	-0.1161	0.06	-0.2744	-0.0288		cg04610450	-0.2744	0.0017	0.31	0.4	-0.0105	0.9473	-0.0956	0.4385	0.0667	-0.0851	0.0985	-0.3349	0.0676		cg04610450	-0.4629	0.0106	0.5995	0.0955	0.2078	0.3712	-0.0698	0.7052	0.2631	-0.2775	0.2137	-0.7615	-0.019
cg04653308	0.2305	0.0181	-0.4239	0.0339	0.0657	0.5008	-0.032	0.7323	0.1782	-0.0977	0.0557	-0.2378	-0.0133		cg04653308	0.1761	0.0462	-0.4839	0.1421	-0.0104	0.9371	-0.0956	0.4385	0.1369	-0.0852	0.064	-0.2623	0.0068		cg04653308	0.3041	0.0705	-0.4452	0.228	0.0656	0.7542	-0.0698	0.7052	0.1532	-0.1354	0.133	-0.5199	0.0358
cg05348871	0.2537	0.0206	-0.2378	0.1927	0.0283	0.7826	-0.032	0.7323	0.0741	-0.0603	0.0452	-0.1815	0.0011		cg05348871	0.2308	0.034	-0.2756	0.3134	-0.032	0.816	-0.0956	0.4385	0.0821	-0.0636	0.0603	-0.2363	0.019		cg05348871	0.3656	0.0621	-0.6334	0.0312	0.1618	0.3748	-0.0698	0.7052	0.3939	-0.2316	0.1553	-0.5757	-0.0107
cg05581469	-0.2435	0.0208	0.3699	0.046	0.0581	0.5536	-0.032	0.7323	0.1598	-0.0901	0.0548	-0.2335	-0.0152		cg05581469	-0.2025	0.008	0.5554	0.1635	0.0169	0.9059	-0.0956	0.4385	0.1268	-0.1125	0.1004	-0.4203	0.0011		cg05581469	-0.3228	0.092	0.5847	0.0534	0.119	0.5173	-0.0698	0.7052	0.3332	-0.1887	0.1266	-0.5369	-0.0095
cg05677133	-0.2454	0.0143	0.2717	0.1758	0.0347	0.7382	-0.032	0.7323	0.0794	-0.0667	0.0547	-0.222	0.0018		cg05677133	-0.1903	0.0167	0.0968	0.8016	-0.0771	0.5969	-0.0956	0.4385	0.0336	-0.0184	0.0854	-0.2065	0.147		cg05677133	-0.2573	0.1661	0.3799	0.2407	0.028	0.8869	-0.0698	0.7052	0.1463	-0.0978	0.1415	-0.6615	0.0389
cg06491415	0.2953	0.0119	-0.3111	0.0656	0.0599	0.5544	-0.032	0.7323	0.1384	-0.0919	0.0501	-0.2223	-0.0191		cg06491415	0.2512	0.0214	-0.3797	0.1627	-0.0002	0.999	-0.0956	0.4385	0.1272	-0.0954	0.0735	-0.2983	0.0093		cg06491415	0.4266	0.0355	-0.6377	0.0274	0.2023	0.2875	-0.0698	0.7052	0.4078	-0.272	0.18	-0.6651	-0.0232
cg07107916	-0.3269	0.0141	0.2476	0.0981	0.0489	0.6313	-0.032	0.7323	0.1141	-0.0809	0.0439	-0.1996	-0.0193		cg07107916	-0.2764	0.0192	0.321	0.2053	-0.0068	0.9606	-0.0956	0.4385	0.1108	-0.0887	0.0728	-0.28	0.0132		cg07107916	-0.3986	0.1063	0.4119	0.0835	0.0944	0.6157	-0.0698	0.7052	0.2797	-0.1642	0.1311	-0.5677	0.0014
cg07499142	0.1797	0.0061	-0.3988	0.2021	0.0397	0.7122	-0.032	0.7323	0.0713	-0.0717	0.0597	-0.2315	0.0104		cg07499142	0.1716	0.0364	-0.6787	0.052	0.0209	0.8695	-0.0956	0.4385	0.2091	-0.1164	0.0952	-0.3977	-0.0017		cg07499142	0.1715	0.0449	-0.3598	0.6375	-0.008	0.9722	-0.0698	0.7052	0.0363	-0.0617	0.1421	-0.3611	0.1453
cg07569288	0.1883	0.0134	-0.3079	0.2465	0.026	0.8045	-0.032	0.7323	0.06	-0.058	0.0535	-0.2187	0.0125		cg07569288	0.1567	0.0612	-0.6065	0.0753	-0.0005	0.9968	-0.0956	0.4385	0.1827	-0.0951	0.0852	-0.3525	0.0078		cg07569288	0.117	0.308	-0.7776	0.1197	0.0212	0.9055	-0.0698	0.7052	0.235	-0.091	0.1423	-0.5157	0.0781
cg07970040	0.2815	0.0096	-0.3525	0.0537	0.0673	0.5075	-0.032	0.7323	0.1505	-0.0992	0.0452	-0.2014	-0.0227		cg07970040	0.244	0.0115	-0.387	0.218	-0.0011	0.9936	-0.0956	0.4385	0.1066	-0.0944	0.0728	-0.2715	0.0269		cg07970040	0.3852	0.0415	-0.6109	0.0541	0.1656	0.4014	-0.0698	0.7052	0.3316	-0.2353	0.101	-0.4497	-0.0607
cg08109681	0.7811	0.1074	0.0443	0.2712	-0.0666	0.4989	-0.032	0.7323	0.0547	0.0346	0.0356	-0.0147	0.1243		cg08109681	0.7211	0.1344	0.0534	0.3751	-0.134	0.3104	-0.0956	0.4385	0.0706	0.0385	0.0452	-0.0271	0.1547		cg08109681	1.0655	0.1582	0.0626	0.4422	-0.1365	0.5121	-0.0698	0.7052	0.0729	0.0667	0.2153	-0.065	0.3489
cg08257293	-0.2077	0.0745	-0.2558	0.1249	-0.0851	0.383	-0.032	0.7323	0.0996	0.0531	0.0398	0.0005	0.167		cg08257293	-0.1947	0.075	0.0047	0.9862	-0.0946	0.4902	-0.0956	0.4385	0.0303	-0.0009	0.0566	-0.0913	0.1446		cg08257293	-0.1578	0.3127	-0.1027	0.7923	-0.0859	0.6719	-0.0698	0.7052	0.0207	0.0162	0.0753	-0.0881	0.2317
cg08360726	0.2821	0.0063	-0.3972	0.0395	0.0801	0.4331	-0.032	0.7323	0.169	-0.1121	0.0533	-0.2385	-0.0279		cg08360726	0.2359	0.0091	-0.5054	0.1296	0.0237	0.8664	-0.0956	0.4385	0.1435	-0.1192	0.0822	-0.3289	0.01		cg08360726	0.336	0.0709	-0.5611	0.0797	0.1188	0.5401	-0.0698	0.7052	0.2853	-0.1885	0.1218	-0.4872	-0.022
cg08557970	0.3308	0.0032	-0.3566	0.0483	0.086	0.4153	-0.032	0.7323	0.1569	-0.118	0.0575	-0.2631	-0.0307		cg08557970	0.2845	0.004	-0.3236	0.3063	-0.0035	0.9815	-0.0956	0.4385	0.0836	-0.0921	0.0839	-0.2853	0.0554		cg08557970	0.3928	0.0411	-0.502	0.1189	0.1274	0.5426	-0.0698	0.7052	0.2358	-0.1972	0.1662	-0.5784	0.0027
cg08792630	-0.3069	0.0053	0.3142	0.0878	0.0645	0.5409	-0.032	0.7323	0.1208	-0.0965	0.0473	-0.2254	-0.0284		cg08792630	-0.2843	0.0024	0.5296	0.1095	0.055	0.7113	-0.0956	0.4385	0.1556	-0.1506	0.0913	-0.3702	-0.0013		cg08792630	-0.3835	0.0343	0.5439	0.1136	0.1388	0.5123	-0.0698	0.7052	0.2416	-0.2086	0.1913	-0.7653	0.0387
cg09254210	-0.2841	0.0042	0.1985	0.3426	0.0244	0.8253	-0.032	0.7323	0.0422	-0.0564	0.0495	-0.1742	0.0268		cg09254210	-0.225	0.0071	0.203	0.5859	-0.0499	0.74	-0.0956	0.4385	0.0457	-0.0457	0.0808	-0.2	0.1233		cg09254210	-0.3483	0.067	0.3746	0.2539	0.0607	0.7745	-0.0698	0.7052	0.1396	-0.1305	0.1955	-0.6571	0.0781
cg09667606	-0.2567	0.0115	0.3105	0.1157	0.0477	0.644	-0.032	0.7323	0.1042	-0.0797	0.052	-0.2264	-0.011		cg09667606	-0.2072	0.0129	0.235	0.5236	-0.0469	0.7479	-0.0956	0.4385	0.0514	-0.0487	0.0909	-0.2725	0.0994		cg09667606	-0.3798	0.0418	0.5602	0.0871	0.143	0.4839	-0.0698	0.7052	0.2745	-0.2127	0.1674	-0.6605	-0.0141
cg10334053	0.296	0.0031	-0.2982	0.1482	0.0563	0.6067	-0.032	0.7323	0.0894	-0.0883	0.0561	-0.2243	0.0015		cg10334053	0.2307	0.0039	-0.5643	0.1434	0.0346	0.8136	-0.0956	0.4385	0.1362	-0.1302	0.0854	-0.3407	0.0086		cg10334053	0.3582	0.054	-0.4444	0.1846	0.0894	0.6718	-0.0698	0.7052	0.18	-0.1592	0.1697	-0.5794	0.0491
cg10926851	-0.1778	0.0119	0.485	0.0855	0.0543	0.5954	-0.032	0.7323	0.1224	-0.0862	0.0502	-0.2167	-0.0137		cg10926851	-0.1421	0.033	0.7402	0.0895	0.0096	0.9413	-0.0956	0.4385	0.1702	-0.1052	0.0701	-0.295	-0.0059		cg10926851	-0.2295	0.0518	0.9713	0.0534	0.1532	0.4279	-0.0698	0.7052	0.333	-0.2229	0.1637	-0.651	-0.0286
cg11377047	-0.8877	0.0324	0.0585	0.222	0.02	0.844	-0.032	0.7323	0.0659	-0.0519	0.0484	-0.1396	0.0545		cg11377047	-0.7241	0.0076	0.0397	0.73	-0.0668	0.6575	-0.0956	0.4385	0.0365	-0.0287	0.0894	-0.2459	0.1056		cg11377047	-1.5956	0.0449	0.1065	0.1762	0.1001	0.6392	-0.0698	0.7052	0.186	-0.1699	0.1594	-0.5637	0.0787
cg11723077	0.2221	0.0134	-0.2628	0.2431	0.0264	0.8016	-0.032	0.7323	0.0608	-0.0584	0.0484	-0.1814	0.0163		cg11723077	0.2177	0.0277	-0.5738	0.0487	0.0293	0.819	-0.0956	0.4385	0.2138	-0.1249	0.0824	-0.3556	-0.0141		cg11723077	0.2312	0.1014	-0.588	0.1702	0.0662	0.7397	-0.0698	0.7052	0.1904	-0.136	0.1511	-0.5778	0.0156
cg11833768	0.334	0.0172	-0.1988	0.164	0.0344	0.7381	-0.032	0.7323	0.0835	-0.0664	0.058	-0.2205	0.0188		cg11833768	0.2542	0.0446	-0.4706	0.0351	0.0241	0.8458	-0.0956	0.4385	0.2371	-0.1196	0.0875	-0.368	-0.0004		cg11833768	0.3544	0.1096	-0.4354	0.1029	0.0846	0.6574	-0.0698	0.7052	0.2539	-0.1543	0.1565	-0.6774	0.0046
cg11953794	0.2486	0.0901	0.0451	0.7385	-0.0432	0.6691	-0.032	0.7323	0.0095	0.0112	0.0371	-0.0781	0.0674		cg11953794	0.2172	0.2025	-0.1236	0.4652	-0.0687	0.5961	-0.0956	0.4385	0.0578	-0.0268	0.0473	-0.1961	0.0193		cg11953794	0.261	0.1087	0.1851	0.6325	-0.1181	0.5869	-0.0698	0.7052	0.0369	0.0483	0.1434	-0.1499	0.4702
cg12873919	-0.1935	0.0068	0.5865	0.0347	0.0815	0.4218	-0.032	0.7323	0.1766	-0.1135	0.0537	-0.2567	-0.0355		cg12873919	-0.1679	0.0067	0.417	0.4062	-0.0256	0.8639	-0.0956	0.4385	0.0658	-0.07	0.0862	-0.2729	0.0731		cg12873919	-0.2914	0.0218	0.8692	0.0777	0.1835	0.3926	-0.0698	0.7052	0.2885	-0.2533	0.3105	-0.6321	-0.0223
cg13916261	0.3231	0.0096	-0.0773	0.6401	-0.007	0.9486	-0.032	0.7323	0.014	-0.025	0.0452	-0.1102	0.0732		cg13916261	0.247	0.0569	-0.2564	0.2564	-0.0322	0.8089	-0.0956	0.4385	0.0955	-0.0633	0.0486	-0.2057	0.0026		cg13916261	0.2859	0.2334	-0.1555	0.5408	-0.0253	0.9007	-0.0698	0.7052	0.0516	-0.0445	0.0862	-0.2558	0.0816
cg13989999	0.2616	0.0091	-0.1997	0.3281	0.0202	0.8505	-0.032	0.7323	0.0444	-0.0522	0.0491	-0.1728	0.0232		cg13989999	0.2663	0.0161	-0.2381	0.3856	-0.0321	0.822	-0.0956	0.4385	0.0689	-0.0634	0.0712	-0.2341	0.0533		cg13989999	0.1368	0.2059	-0.6019	0.2782	0.0126	0.9489	-0.0698	0.7052	0.1281	-0.0823	0.1166	-0.3678	0.0652
cg14001486	-0.1976	0.0418	0.382	0.0552	0.0435	0.6511	-0.032	0.7323	0.1488	-0.0755	0.0418	-0.1817	-0.0134		cg14001486	-0.1748	0.0483	0.4134	0.2118	-0.0233	0.8612	-0.0956	0.4385	0.1086	-0.0723	0.0523	-0.1971	0.0111		cg14001486	-0.2412	0.1504	0.6953	0.0375	0.098	0.5673	-0.0698	0.7052	0.3735	-0.1677	0.1038	-0.4447	-0.0032
cg15142819	0.3515	0.0031	-0.2676	0.1224	0.0621	0.5681	-0.032	0.7323	0.1008	-0.0941	0.0643	-0.2717	-0.005		cg15142819	0.3087	0.0029	-0.3487	0.2513	0.0121	0.9368	-0.0956	0.4385	0.0969	-0.1076	0.1171	-0.4709	0.0419		cg15142819	0.3734	0.0529	-0.5661	0.0683	0.1417	0.471	-0.0698	0.7052	0.304	-0.2114	0.1749	-0.6731	-0.0268
cg15381475	0.3985	0.0054	-0.2386	0.0916	0.0631	0.5499	-0.032	0.7323	0.1182	-0.0951	0.0558	-0.2404	-0.0137		cg15381475	0.3523	0.0074	-0.3608	0.117	0.0316	0.8235	-0.0956	0.4385	0.1508	-0.1271	0.0935	-0.3721	0.0107		cg15381475	0.4413	0.0724	-0.4972	0.0334	0.1497	0.4078	-0.0698	0.7052	0.3865	-0.2194	0.1479	-0.5196	-0.0305
cg16994041	0.2178	0.0225	-0.4414	0.0294	0.0641	0.5055	-0.032	0.7323	0.1867	-0.0961	0.0558	-0.2414	-0.0136		cg16994041	0.2004	0.0342	-0.1891	0.5512	-0.0577	0.6803	-0.0956	0.4385	0.0487	-0.0379	0.0723	-0.2352	0.0535		cg16994041	0.2429	0.0555	-0.6692	0.171	0.0928	0.6576	-0.0698	0.7052	0.1898	-0.1626	0.1343	-0.5491	0.0196
cg17306848	-0.142	0.0412	0.2853	0.3187	0.0085	0.9332	-0.032	0.7323	0.046	-0.0405	0.0357	-0.1378	0.0136		cg17306848	-0.1132	0.088	0.3678	0.4046	-0.0539	0.6855	-0.0956	0.4385	0.066	-0.0416	0.0565	-0.2076	0.039		cg17306848	-0.1723	0.1245	0.9502	0.0649	0.094	0.6054	-0.0698	0.7052	0.3101	-0.1638	0.1288	-0.4544	-0.0041
cg17904575	0.307	0.0133	-0.3204	0.0434	0.0664	0.5049	-0.032	0.7323	0.1633	-0.0984	0.0685	-0.2848	-0.0141		cg17904575	0.2903	0.0097	-0.5234	0.0463	0.0564	0.6748	-0.0956	0.4385	0.2175	-0.1519	0.1154	-0.4729	-0.0094		cg17904575	0.2842	0.168	-0.4028	0.161	0.0447	0.8148	-0.0698	0.7052	0.1975	-0.1145	0.1985	-0.88	0.0435
cg18758433	0.4337	0.0059	-0.2443	0.0551	0.074	0.4749	-0.032	0.7323	0.1489	-0.1059	0.0622	-0.2595	-0.0114		cg18758433	0.3742	0.0062	-0.3893	0.0772	0.0501	0.7206	-0.0956	0.4385	0.1808	-0.1457	0.0765	-0.3554	-0.035		cg18758433	0.364	0.1802	-0.2923	0.1809	0.0367	0.8483	-0.0698	0.7052	0.1826	-0.1064	0.1115	-0.4527	0.0321
cg19393006	-0.4052	0.0017	0.21	0.1955	0.0531	0.6373	-0.032	0.7323	0.0732	-0.0851	0.0593	-0.2437	0.0006		cg19393006	-0.371	0.0025	0.2281	0.378	-0.011	0.9438	-0.0956	0.4385	0.0702	-0.0846	0.1139	-0.3678	0.1004		cg19393006	-0.4376	0.0451	0.5772	0.0307	0.1828	0.3298	-0.0698	0.7052	0.3955	-0.2525	0.172	-0.7133	-0.0422
cg20171453	0.2687	0.0069	-0.2512	0.2225	0.0355	0.7409	-0.032	0.7323	0.0658	-0.0675	0.0505	-0.1995	0.007		cg20171453	0.2275	0.0078	-0.3447	0.3395	-0.0171	0.9072	-0.0956	0.4385	0.0769	-0.0784	0.0842	-0.3068	0.0583		cg20171453	0.2884	0.0909	-0.4733	0.1854	0.0668	0.7415	-0.0698	0.7052	0.1795	-0.1365	0.1534	-0.5946	0.0272
cg20333869	0.4145	0.0077	-0.2491	0.0518	0.0713	0.4856	-0.032	0.7323	0.1527	-0.1033	0.0573	-0.2431	-0.016		cg20333869	0.3284	0.0201	-0.345	0.0977	0.0178	0.8947	-0.0956	0.4385	0.1638	-0.1133	0.0834	-0.3348	0.0097		cg20333869	0.5108	0.0592	-0.2927	0.203	0.0798	0.7052	-0.0698	0.7052	0.1679	-0.1495	0.1655	-0.5452	0.0244
cg20545410	0.4001	0.0032	-0.2827	0.0594	0.0811	0.4452	-0.032	0.7323	0.1444	-0.1131	0.0602	-0.2701	-0.0251		cg20545410	0.3597	0.0063	-0.4119	0.0709	0.0526	0.7062	-0.0956	0.4385	0.1869	-0.1482	0.092	-0.3897	-0.0076		cg20545410	0.3623	0.1121	-0.4021	0.1234	0.0759	0.694	-0.0698	0.7052	0.2311	-0.1457	0.1437	-0.5433	0.0167
cg22666015	0.2291	0.0045	-0.2556	0.3199	0.0266	0.8093	-0.032	0.7323	0.0458	-0.0586	0.0571	-0.1992	0.032		cg22666015	0.2233	0.0038	-0.4671	0.2484	0.0088	0.9536	-0.0956	0.4385	0.0976	-0.1043	0.1028	-0.349	0.068		cg22666015	0.2792	0.0298	-1.0311	0.0242	0.2182	0.2548	-0.0698	0.7052	0.4209	-0.2879	0.2651	-0.5669	0.002
cg23174662	0.1891	0.0616	-0.1956	0.3164	0.005	0.9601	-0.032	0.7323	0.0464	-0.037	0.0389	-0.1369	0.0188		cg23174662	0.1824	0.0764	-0.2968	0.2954	-0.0414	0.7544	-0.0956	0.4385	0.086	-0.0541	0.0536	-0.1793	0.0327		cg23174662	0.3114	0.0687	-0.6052	0.0831	0.1187	0.5427	-0.0698	0.7052	0.2802	-0.1884	0.1033	-0.4356	-0.0286
cg23575275	-0.1938	0.018	0.1733	0.4847	0.0016	0.988	-0.032	0.7323	0.0252	-0.0336	0.0539	-0.1637	0.0584		cg23575275	-0.2044	0.0224	0.4151	0.2129	-0.0107	0.9379	-0.0956	0.4385	0.1083	-0.0848	0.0751	-0.2915	0.0186		cg23575275	-0.1567	0.0728	0.694	0.3345	0.039	0.8556	-0.0698	0.7052	0.1055	-0.1088	0.1507	-0.4755	0.0884
cg24585377	0.108	0.3407	-0.0096	0.9553	-0.0309	0.7503	-0.032	0.7323	0.0049	-0.001	0.0256	-0.0613	0.0503		cg24585377	0.2124	0.1491	-0.0463	0.8153	-0.0857	0.5196	-0.0956	0.4385	0.0332	-0.0098	0.0575	-0.1347	0.0931		cg24585377	0.2155	0.1221	-0.6213	0.1471	0.0642	0.7412	-0.0698	0.7052	0.2089	-0.1339	0.1274	-0.6302	-0.0013
cg24615157	-0.2651	0.0061	0.4129	0.0457	0.0775	0.4507	-0.032	0.7323	0.1601	-0.1095	0.0541	-0.252	-0.0306		cg24615157	-0.2115	0.0067	0.2282	0.568	-0.0473	0.7534	-0.0956	0.4385	0.0472	-0.0483	0.0768	-0.2066	0.0941		cg24615157	-0.356	0.0458	0.5124	0.1411	0.1126	0.5916	-0.0698	0.7052	0.2142	-0.1824	0.2027	-0.6482	0.0205
cg25020666	0.2786	0.016	-0.228	0.1891	0.0315	0.7607	-0.032	0.7323	0.0752	-0.0635	0.0528	-0.1847	0.0265		cg25020666	0.2186	0.0303	-0.4009	0.1702	-0.0079	0.9531	-0.0956	0.4385	0.124	-0.0876	0.0831	-0.3199	0.0176		cg25020666	0.3032	0.0629	-0.4964	0.1915	0.0807	0.6992	-0.0698	0.7052	0.1754	-0.1505	0.1126	-0.4171	0.0234
cg25342409	0.2116	0.0148	-0.3181	0.169	0.0353	0.733	-0.032	0.7323	0.0817	-0.0673	0.0527	-0.2173	-0.0012		cg25342409	0.1798	0.0258	-0.6431	0.0747	0.0201	0.8783	-0.0956	0.4385	0.1832	-0.1156	0.1062	-0.435	0.0069		cg25342409	0.1723	0.2309	-0.3385	0.422	-0.0114	0.9544	-0.0698	0.7052	0.0782	-0.0583	0.1274	-0.5353	0.0494
cg26118326	0.387	0.0052	-0.2523	0.0849	0.0657	0.5335	-0.032	0.7323	0.1228	-0.0976	0.0533	-0.2326	-0.0185		cg26118326	0.3091	0.012	-0.3292	0.1793	0.0062	0.965	-0.0956	0.4385	0.1203	-0.1017	0.0825	-0.308	0.0286		cg26118326	0.4795	0.0445	-0.4288	0.0942	0.1359	0.5061	-0.0698	0.7052	0.2649	-0.2056	0.1679	-0.6188	-0.012
cg26192520	0.2387	0.0047	-0.1125	0.6497	-0.0051	0.9634	-0.032	0.7323	0.0135	-0.0269	0.0658	-0.1614	0.1082		cg26192520	0.2111	0.0237	-0.3231	0.3147	-0.0273	0.8446	-0.0956	0.4385	0.0818	-0.0682	0.0923	-0.3078	0.0815		cg26192520	0.153	0.1588	-0.5604	0.3173	0.016	0.9367	-0.0698	0.7052	0.1119	-0.0858	0.1305	-0.5225	0.0508
cg26360197	0.2299	0.0042	-0.3003	0.2439	0.0371	0.7354	-0.032	0.7323	0.0606	-0.069	0.0565	-0.1943	0.0347		cg26360197	0.1609	0.0453	-0.6503	0.0684	0.0091	0.9433	-0.0956	0.4385	0.1895	-0.1046	0.057	-0.2578	-0.018		cg26360197	0.2483	0.0739	-0.5463	0.2199	0.0659	0.7516	-0.0698	0.7052	0.1578	-0.1357	0.1701	-0.5405	0.0474
cg26601310	0.207	0.008	-0.3196	0.2213	0.0342	0.7489	-0.032	0.7323	0.0661	-0.0661	0.0578	-0.2017	0.034		cg26601310	0.1973	0.0117	-0.6058	0.113	0.0239	0.8625	-0.0956	0.4385	0.1533	-0.1195	0.0805	-0.3378	-0.0029		cg26601310	0.1705	0.1738	-0.6897	0.1419	0.0479	0.7997	-0.0698	0.7052	0.2135	-0.1176	0.1098	-0.4324	0.0119

## Sheet: S3c. Rigid
Table S3: Cognitive Appraisal-BAPQ Mediation Summary tables according to BAPQ score
TABLE S3c: Cognitive Appraisal-BAPQ Mediation Summary Table: Total BAPQ Score
	15-Year Rigid Personality Score															16-Year Rigid Personality Score															19-Year Rigid Personality Score
	a		b		c'		c					Confidence Interval				a		b		c'		c					Confidence Interval				a		b		c'		c					Confidence Interval
PI3K AKT mTOR pathway	coeff	p-value	coeff	p-value	coeff	p-value	coeff	p-value	R2	Indirect Effect coeffi	Boot SE	BootLLCI	BootULCI		PI3K AKT mTOR pathway	coeff	p-value	coeff	p-value	coeff	p-value	coeff	p-value	R2	Indirect Effect coeffi	Boot SE	BootLLCI	BootULCI		PI3K AKT mTOR pathway	coeff	p-value	coeff	p-value	coeff	p-value	coeff	p-value	R2	Indirect Effect coeffi	Boot SE	BootLLCI	BootULCI
cg00004421	0.2828	0.0151	0.0373	0.8644	0.0705	0.5982	0.081	0.4865	0.0208	0.0105	0.0773	-0.121	0.1992		cg00004421	0.2015	0.057	0.0397	0.9142	-0.0229	0.8991	-0.0149	0.926	0.0011	0.008	0.0949	-0.1701	0.2296		cg00004421	0.3006	0.1266	0.1376	0.6753	0.2475	0.2764	0.2889	0.147	0.1961	0.0414	0.1598	-0.1145	0.6391
cg00278517	0.3068	0.0116	-0.1006	0.6311	0.1119	0.4074	0.081	0.4865	0.0291	-0.0309	0.0789	-0.1932	0.1267		cg00278517	0.2511	0.027	0.0349	0.9203	-0.0236	0.899	-0.0149	0.926	0.001	0.0088	0.1023	-0.1747	0.2378		cg00278517	0.3367	0.0904	0.0024	0.9943	0.2881	0.2246	0.2889	0.147	0.1812	0.0008	0.1474	-0.15	0.4607
cg00300046	-0.261	0.012	0.144	0.5561	0.1186	0.3785	0.081	0.4865	0.0339	-0.0376	0.0712	-0.2037	0.0939		cg00300046	-0.2192	0.0268	-0.0197	0.9608	-0.0192	0.918	-0.0149	0.926	0.0006	0.0043	0.0948	-0.1561	0.2317		cg00300046	-0.4249	0.0251	0.3868	0.2757	0.4532	0.0788	0.2889	0.147	0.2773	-0.1643	0.2668	-0.7892	0.1321
cg00319686	-0.2553	0.0067	-0.0298	0.9132	0.0734	0.5942	0.081	0.4865	0.0201	0.0076	0.083	-0.136	0.2115		cg00319686	-0.1752	0.0522	0.3171	0.4607	0.0407	0.8197	-0.0149	0.926	0.0294	-0.0556	0.0928	-0.2747	0.0818		cg00319686	-0.3493	0.0393	0.1382	0.7301	0.3371	0.1838	0.2889	0.147	0.1914	-0.0483	0.2614	-0.3806	0.3941
cg00409104	-0.2093	0.0248	-0.0268	0.921	0.0754	0.5664	0.081	0.4865	0.02	0.0056	0.0466	-0.068	0.1174		cg00409104	-0.1891	0.0528	-0.0532	0.8943	-0.0249	0.8905	-0.0149	0.926	0.0014	0.01	0.0804	-0.1507	0.1921		cg00409104	-0.2743	0.1063	0.2422	0.5249	0.3553	0.1297	0.2889	0.147	0.2152	-0.0664	0.1273	-0.3108	0.1534
cg00689225	-0.2516	0.1676	0.0113	0.9326	0.0839	0.4974	0.081	0.4865	0.0199	-0.0028	0.0412	-0.103	0.0754		cg00689225	-0.208	0.2842	0.0935	0.6296	0.0046	0.9783	-0.0149	0.926	0.0129	-0.0194	0.0517	-0.1414	0.0605		cg00689225	0.0673	0.7858	0.209	0.3906	0.2748	0.1734	0.2889	0.147	0.2422	0.0141	0.07	-0.0672	0.2413
cg01175610	0.2886	0.0091	-0.0174	0.9403	0.086	0.5284	0.081	0.4865	0.0198	-0.005	0.0806	-0.1585	0.172		cg01175610	0.2262	0.0207	0.1713	0.6741	-0.0536	0.7754	-0.0149	0.926	0.0099	0.0387	0.1174	-0.1402	0.3463		cg01175610	0.2905	0.1428	0.1945	0.5471	0.2324	0.2966	0.2889	0.147	0.2118	0.0565	0.1502	-0.0845	0.5321
cg01320698	-0.2317	0.0087	0.045	0.877	0.0915	0.5036	0.081	0.4865	0.0206	-0.0104	0.0776	-0.1503	0.1712		cg01320698	-0.2076	0.0147	-0.1835	0.6974	-0.053	0.7814	-0.0149	0.926	0.0086	0.0381	0.1059	-0.1177	0.3105		cg01320698	-0.2697	0.075	0.0406	0.9262	0.2998	0.2135	0.2889	0.147	0.1819	-0.0109	0.2459	-0.2382	0.588
cg02015053	0.2308	0.0177	-0.1337	0.6065	0.1119	0.4	0.081	0.4865	0.0306	-0.0309	0.075	-0.2089	0.1082		cg02015053	0.1589	0.0644	-0.2793	0.5352	0.0295	0.868	-0.0149	0.926	0.021	-0.0444	0.0884	-0.2785	0.0837		cg02015053	0.2058	0.2305	0.0799	0.829	0.2724	0.2184	0.2889	0.147	0.1852	0.0164	0.1384	-0.1785	0.4731
cg02251850	-0.1599	0.1752	0.1056	0.6081	0.0979	0.4259	0.081	0.4865	0.0305	-0.0169	0.0435	-0.1645	0.0333		cg02251850	-0.1877	0.1747	-0.1759	0.5209	-0.0479	0.779	-0.0149	0.926	0.0225	0.033	0.0808	-0.0617	0.2855		cg02251850	-0.1396	0.418	-0.0369	0.9188	0.2837	0.1869	0.2889	0.147	0.1821	0.0051	0.1127	-0.1546	0.2159
cg02405213	-0.2884	0.0372	-0.0776	0.6666	0.0586	0.6495	0.081	0.4865	0.0273	0.0224	0.0602	-0.0661	0.1866		cg02405213	-0.2074	0.0883	-0.2495	0.428	-0.0666	0.7025	-0.0149	0.926	0.0338	0.0518	0.074	-0.0471	0.2629		cg02405213	-0.4114	0.0904	-0.0401	0.8821	0.2724	0.2485	0.2889	0.147	0.1831	0.0165	0.1659	-0.1848	0.5345
cg02481000	0.169	0.0922	-0.0307	0.9004	0.0862	0.4936	0.081	0.4865	0.0202	-0.0052	0.0525	-0.1639	0.0631		cg02481000	0.1349	0.2358	0.2015	0.5432	-0.042	0.8034	-0.0149	0.926	0.0202	0.0272	0.0622	-0.0426	0.2379		cg02481000	0.3975	0.0489	-0.3534	0.2754	0.4293	0.0788	0.2889	0.147	0.2774	-0.1405	0.237	-1.03	0.1273
cg04474366	0.1938	0.0041	0.1409	0.7142	0.0537	0.7007	0.081	0.4865	0.0251	0.0273	0.0894	-0.149	0.2186		cg04474366	0.1574	0.0132	-0.0169	0.9787	-0.0122	0.9495	-0.0149	0.926	0.0005	-0.0027	0.1051	-0.2382	0.1942		cg04474366	0.2509	0.0207	0.0416	0.9486	0.2784	0.292	0.2889	0.147	0.1815	0.0104	0.2088	-0.3282	0.5209
cg04610450	-0.3077	0.0023	0.176	0.4984	0.1352	0.3445	0.081	0.4865	0.0385	-0.0542	0.0751	-0.2223	0.0815		cg04610450	-0.2744	0.0017	0.0327	0.9463	-0.0059	0.9779	-0.0149	0.926	0.0007	-0.009	0.116	-0.2051	0.2497		cg04610450	-0.4629	0.0106	0.2185	0.5802	0.39	0.1652	0.2889	0.147	0.2071	-0.1012	0.2624	-0.5988	0.3597
cg04653308	0.2305	0.0181	0.043	0.8686	0.0711	0.5926	0.081	0.4865	0.0207	0.0099	0.0673	-0.116	0.1614		cg04653308	0.1761	0.0462	0.2512	0.5697	-0.0591	0.7436	-0.0149	0.926	0.0177	0.0442	0.0886	-0.0927	0.2773		cg04653308	0.3041	0.0705	0.2065	0.5989	0.2261	0.3357	0.2889	0.147	0.2047	0.0628	0.1645	-0.1056	0.61
cg05348871	0.2537	0.0206	-0.014	0.9515	0.0846	0.5234	0.081	0.4865	0.0197	-0.0036	0.0636	-0.1226	0.1404		cg05348871	0.2308	0.034	0.1286	0.7223	-0.0445	0.8087	-0.0149	0.926	0.0072	0.0297	0.0904	-0.1078	0.2628		cg05348871	0.3656	0.0621	-0.2104	0.5329	0.3658	0.1342	0.2889	0.147	0.214	-0.0769	0.2091	-0.465	0.2489
cg05581469	-0.2435	0.0208	0.3016	0.2007	0.1545	0.2325	0.081	0.4865	0.0855	-0.0734	0.0676	-0.2614	0.0226		cg05581469	-0.2025	0.008	0.3469	0.5143	0.0554	0.7762	-0.0149	0.926	0.0231	-0.0702	0.111	-0.3582	0.1029		cg05581469	-0.3228	0.092	0.2002	0.5561	0.3535	0.1363	0.2889	0.147	0.2105	-0.0646	0.144	-0.4004	0.1481
cg05677133	-0.2454	0.0143	0.1715	0.4973	0.1231	0.3569	0.081	0.4865	0.0386	-0.0421	0.0738	-0.2288	0.0787		cg05677133	-0.1903	0.0167	-0.0624	0.9016	-0.0267	0.8883	-0.0149	0.926	0.0013	0.0119	0.1303	-0.1714	0.3666		cg05677133	-0.2573	0.1661	0.0018	0.9958	0.2893	0.2036	0.2889	0.147	0.1812	-0.0005	0.1498	-0.2564	0.3214
cg06491415	0.2953	0.0119	-0.1517	0.4827	0.1258	0.3493	0.081	0.4865	0.0399	-0.0448	0.0723	-0.2263	0.0729		cg06491415	0.2512	0.0214	-0.339	0.3475	0.0703	0.7027	-0.0149	0.926	0.047	-0.0852	0.0908	-0.3316	0.0426		cg06491415	0.4266	0.0355	-0.3014	0.3607	0.4175	0.0986	0.2889	0.147	0.25	-0.1286	0.2003	-0.5355	0.2
cg07107916	-0.3269	0.0141	0.2139	0.2566	0.151	0.2528	0.081	0.4865	0.0718	-0.0699	0.0751	-0.2746	0.0438		cg07107916	-0.2764	0.0192	0.0502	0.8821	-0.001	0.9959	-0.0149	0.926	0.0016	-0.0139	0.1244	-0.1875	0.2776		cg07107916	-0.3986	0.1063	0.1665	0.5255	0.3552	0.1298	0.2889	0.147	0.2152	-0.0663	0.1553	-0.4292	0.1503
cg07499142	0.1797	0.0061	0.0889	0.8216	0.0651	0.6377	0.081	0.4865	0.0217	0.016	0.0744	-0.1456	0.1363		cg07499142	0.1716	0.0364	-0.7929	0.086	0.1212	0.4785	-0.0149	0.926	0.1475	-0.136	0.1186	-0.532	0.0096		cg07499142	0.1715	0.0449	-0.2869	0.7162	0.3381	0.1782	0.2889	0.147	0.1925	-0.0492	0.1598	-0.3428	0.2249
cg07569288	0.1883	0.0134	0.0449	0.8933	0.0726	0.5891	0.081	0.4865	0.0203	0.0084	0.0866	-0.1848	0.1742		cg07569288	0.1567	0.0612	-0.4707	0.3047	0.0589	0.7364	-0.0149	0.926	0.0557	-0.0738	0.097	-0.4232	0.026		cg07569288	0.117	0.308	0.189	0.7296	0.2668	0.2177	0.2889	0.147	0.1914	0.0221	0.1155	-0.1186	0.3765
cg07970040	0.2815	0.0096	-0.2752	0.2361	0.1585	0.2357	0.081	0.4865	0.0764	-0.0775	0.0715	-0.2318	0.0561		cg07970040	0.244	0.0115	-0.0691	0.869	0.002	0.9917	-0.0149	0.926	0.0019	-0.0169	0.1001	-0.1974	0.207		cg07970040	0.3852	0.0415	-0.2519	0.4777	0.3859	0.1249	0.2889	0.147	0.2234	-0.097	0.1568	-0.3216	0.2514
cg08109681	0.7811	0.1074	0.0418	0.405	0.0484	0.6945	0.081	0.4865	0.0481	0.0327	0.0463	-0.035	0.1508		cg08109681	0.7211	0.1344	-0.0159	0.8419	-0.0034	0.9843	-0.0149	0.926	0.0026	-0.0114	0.0494	-0.1169	0.0793		cg08109681	1.0655	0.1582	-0.0177	0.8352	0.3078	0.1791	0.2889	0.147	0.1849	-0.0189	0.1879	-0.2942	0.1628
cg08257293	-0.2077	0.0745	-0.2563	0.2194	0.0278	0.8203	0.081	0.4865	0.0805	0.0532	0.046	-0.0078	0.1824		cg08257293	-0.1947	0.075	-0.1524	0.6665	-0.0445	0.8019	-0.0149	0.926	0.0104	0.0297	0.0564	-0.0482	0.1892		cg08257293	-0.1578	0.3127	-0.3843	0.3277	0.2283	0.2662	0.2889	0.147	0.2596	0.0606	0.0939	-0.0223	0.3968
cg08360726	0.2821	0.0063	-0.1819	0.4649	0.1323	0.3361	0.081	0.4865	0.0416	-0.0513	0.0894	-0.2252	0.1413		cg08360726	0.2359	0.0091	0.0213	0.9622	-0.0199	0.919	-0.0149	0.926	0.0006	0.005	0.1254	-0.1892	0.3081		cg08360726	0.336	0.0709	-0.1036	0.7713	0.3237	0.1821	0.2889	0.147	0.1884	-0.0348	0.1934	-0.2479	0.422
cg08557970	0.3308	0.0032	-0.0749	0.7482	0.1058	0.4556	0.081	0.4865	0.0239	-0.0248	0.0924	-0.1957	0.1848		cg08557970	0.2845	0.004	0.0592	0.8878	-0.0317	0.876	-0.0149	0.926	0.0015	0.0168	0.1292	-0.2011	0.3179		cg08557970	0.3928	0.0411	-0.089	0.801	0.3238	0.1999	0.2889	0.147	0.1866	-0.0349	0.2689	-0.2651	0.6383
cg08792630	-0.3069	0.0053	0.129	0.5825	0.1206	0.385	0.081	0.4865	0.0321	-0.0396	0.08	-0.2075	0.1221		cg08792630	-0.2843	0.0024	0.0717	0.8728	0.0055	0.9788	-0.0149	0.926	0.0018	-0.0204	0.1296	-0.238	0.2756		cg08792630	-0.3835	0.0343	0.2031	0.5882	0.3668	0.1521	0.2889	0.147	0.206	-0.0779	0.2237	-0.4739	0.4459
cg09254210	-0.2841	0.0042	0.1157	0.6582	0.1139	0.4165	0.081	0.4865	0.0277	-0.0329	0.0901	-0.1897	0.1806		cg09254210	-0.225	0.0071	0.0428	0.9304	-0.0052	0.9789	-0.0149	0.926	0.0009	-0.0096	0.1106	-0.2126	0.2195		cg09254210	-0.3483	0.067	0.2257	0.5146	0.3675	0.13	0.2889	0.147	0.2169	-0.0786	0.1782	-0.4421	0.2554
cg09667606	-0.2567	0.0115	0.2577	0.2998	0.1472	0.2701	0.081	0.4865	0.0634	-0.0661	0.071	-0.2392	0.0562		cg09667606	-0.2072	0.0129	0.2173	0.653	0.0302	0.875	-0.0149	0.926	0.0113	-0.045	0.098	-0.245	0.1467		cg09667606	-0.3798	0.0418	0.292	0.4143	0.3998	0.1105	0.2889	0.147	0.2366	-0.1109	0.2039	-0.6488	0.1526
cg10334053	0.296	0.0031	-0.0785	0.7641	0.1043	0.4627	0.081	0.4865	0.0233	-0.0232	0.0901	-0.1646	0.2036		cg10334053	0.2307	0.0039	-0.268	0.6043	0.047	0.8161	-0.0149	0.926	0.0148	-0.0618	0.14	-0.3782	0.197		cg10334053	0.3582	0.054	-0.0183	0.9596	0.2954	0.231	0.2889	0.147	0.1814	-0.0066	0.2483	-0.215	0.767
cg10926851	-0.1778	0.0119	-0.0247	0.9453	0.0766	0.5705	0.081	0.4865	0.0198	0.0044	0.0731	-0.1297	0.176		cg10926851	-0.1421	0.033	0.3286	0.5775	0.0318	0.862	-0.0149	0.926	0.0171	-0.0467	0.0935	-0.2841	0.0999		cg10926851	-0.2295	0.0518	0.2847	0.6153	0.3542	0.1535	0.2889	0.147	0.2026	-0.0654	0.2095	-0.4688	0.2509
cg11377047	-0.8877	0.0324	0.0813	0.17	0.1532	0.2269	0.081	0.4865	0.095	-0.0721	0.0545	-0.1792	0.0382		cg11377047	-0.7241	0.0076	-0.0148	0.9217	-0.0256	0.8968	-0.0149	0.926	0.001	0.0107	0.0911	-0.2362	0.1386		cg11377047	-1.5956	0.0449	0.0543	0.5189	0.3755	0.1336	0.2889	0.147	0.2162	-0.0866	0.1731	-0.4016	0.2658
cg11723077	0.2221	0.0134	-0.0301	0.9155	0.0877	0.5146	0.081	0.4865	0.02	-0.0067	0.0623	-0.1492	0.1035		cg11723077	0.2177	0.0277	-0.6353	0.1004	0.1234	0.4785	-0.0149	0.926	0.1361	-0.1383	0.0977	-0.4068	0.0022		cg11723077	0.2312	0.1014	-0.6835	0.1165	0.4469	0.0438	0.2889	0.147	0.3678	-0.158	0.1436	-0.5543	0.0027
cg11833768	0.334	0.0172	-0.0078	0.9654	0.0837	0.5306	0.081	0.4865	0.0196	-0.0026	0.0805	-0.1397	0.1905		cg11833768	0.2542	0.0446	-0.2808	0.3593	0.0565	0.7514	-0.0149	0.926	0.0448	-0.0714	0.0929	-0.3171	0.0701		cg11833768	0.3544	0.1096	-0.0422	0.8862	0.3038	0.1956	0.2889	0.147	0.1829	-0.0149	0.1947	-0.3768	0.411
cg11953794	0.2486	0.0901	-0.1001	0.5492	0.1059	0.3985	0.081	0.4865	0.0344	-0.0249	0.0396	-0.1334	0.0348		cg11953794	0.2172	0.2025	-0.0623	0.7798	-0.0013	0.9938	-0.0149	0.926	0.0047	-0.0135	0.0621	-0.2201	0.0582		cg11953794	0.261	0.1087	0.1823	0.6479	0.2413	0.2923	0.2889	0.147	0.1989	0.0476	0.1552	-0.1259	0.5616
cg12873919	-0.1935	0.0068	0.2924	0.4149	0.1376	0.315	0.081	0.4865	0.0469	-0.0566	0.0729	-0.2315	0.0688		cg12873919	-0.1679	0.0067	0.2618	0.6922	0.0291	0.883	-0.0149	0.926	0.0089	-0.044	0.1059	-0.2344	0.1858		cg12873919	-0.2914	0.0218	0.3537	0.5157	0.392	0.1391	0.2889	0.147	0.2168	-0.1031	0.3929	-0.4811	0.3763
cg13916261	0.3231	0.0096	-0.1192	0.5603	0.1196	0.3787	0.081	0.4865	0.0336	-0.0385	0.0639	-0.1705	0.087		cg13916261	0.247	0.0569	-0.6384	0.023	0.1428	0.3678	-0.0149	0.926	0.244	-0.1577	0.0662	-0.3256	-0.053		cg13916261	0.2859	0.2334	-0.2319	0.3709	0.3552	0.1049	0.2889	0.147	0.2472	-0.0663	0.0942	-0.2875	0.0843
cg13989999	0.2616	0.0091	0.0673	0.7925	0.0634	0.6411	0.081	0.4865	0.0224	0.0176	0.0746	-0.1459	0.1558		cg13989999	0.2663	0.0161	-0.1127	0.7557	0.0151	0.9365	-0.0149	0.926	0.0057	-0.03	0.0939	-0.2808	0.1036		cg13989999	0.1368	0.2059	0.202	0.7313	0.2612	0.2382	0.2889	0.147	0.1913	0.0276	0.1169	-0.1413	0.4025
cg14001486	-0.1976	0.0418	0.2098	0.411	0.1225	0.3392	0.081	0.4865	0.0474	-0.0414	0.0579	-0.1777	0.062		cg14001486	-0.1748	0.0483	-0.1167	0.7917	-0.0353	0.8459	-0.0149	0.926	0.0042	0.0204	0.0842	-0.1103	0.2274		cg14001486	-0.2412	0.1504	0.1434	0.7083	0.3235	0.1593	0.2889	0.147	0.1931	-0.0346	0.1442	-0.2649	0.2154
cg15142819	0.3515	0.0031	-0.0785	0.7215	0.1086	0.4441	0.081	0.4865	0.0249	-0.0276	0.09	-0.2142	0.1564		cg15142819	0.3087	0.0029	-0.1939	0.6306	0.045	0.8265	-0.0149	0.926	0.0129	-0.0599	0.1416	-0.4474	0.1638		cg15142819	0.3734	0.0529	-0.1717	0.6201	0.353	0.1543	0.2889	0.147	0.2021	-0.0641	0.204	-0.6054	0.2187
cg15381475	0.3985	0.0054	-0.1771	0.3224	0.1516	0.27	0.081	0.4865	0.0596	-0.0706	0.0867	-0.261	0.0977		cg15381475	0.3523	0.0074	-0.26	0.3987	0.0768	0.6927	-0.0149	0.926	0.0382	-0.0916	0.1213	-0.3576	0.1299		cg15381475	0.4413	0.0724	-0.197	0.4595	0.3758	0.1183	0.2889	0.147	0.2269	-0.0869	0.2043	-0.4087	0.2334
cg16994041	0.2178	0.0225	-0.0616	0.8156	0.0944	0.4748	0.081	0.4865	0.0218	-0.0134	0.0759	-0.207	0.083		cg16994041	0.2004	0.0342	-0.0991	0.8119	0.005	0.9783	-0.0149	0.926	0.0035	-0.0199	0.1149	-0.2973	0.1588		cg16994041	0.2429	0.0555	0.1066	0.8402	0.263	0.2808	0.2889	0.147	0.1847	0.0259	0.1736	-0.1783	0.5418
cg17306848	-0.142	0.0412	0.1919	0.5917	0.1083	0.4013	0.081	0.4865	0.0315	-0.0272	0.069	-0.1867	0.1002		cg17306848	-0.1132	0.088	0.1144	0.8442	-0.0019	0.9914	-0.0149	0.926	0.0025	-0.0129	0.0742	-0.2022	0.1147		cg17306848	-0.1723	0.1245	0.5445	0.3354	0.3827	0.0941	0.2889	0.147	0.2572	-0.0938	0.1543	-0.3756	0.1286
cg17904575	0.307	0.0133	-0.1311	0.5215	0.1213	0.3657	0.081	0.4865	0.0366	-0.0403	0.0709	-0.2299	0.0707		cg17904575	0.2903	0.0097	-0.2201	0.5412	0.049	0.7998	-0.0149	0.926	0.0204	-0.0639	0.1341	-0.4686	0.1456		cg17904575	0.2842	0.168	-0.0102	0.974	0.2918	0.1998	0.2889	0.147	0.1813	-0.0029	0.1911	-0.4376	0.3228
cg18758433	0.4337	0.0059	-0.122	0.455	0.134	0.3312	0.081	0.4865	0.0426	-0.0529	0.0798	-0.2367	0.0897		cg18758433	0.3742	0.0062	-0.1658	0.5794	0.0472	0.8113	-0.0149	0.926	0.0169	-0.0621	0.1521	-0.4486	0.208		cg18758433	0.364	0.1802	0.066	0.7792	0.2648	0.2372	0.2889	0.147	0.1879	0.024	0.1492	-0.1005	0.5609
cg19393006	-0.4052	0.0017	0.0999	0.625	0.1215	0.4017	0.081	0.4865	0.0295	-0.0405	0.0979	-0.2291	0.1687		cg19393006	-0.371	0.0025	0.0636	0.8523	0.0087	0.9664	-0.0149	0.926	0.0023	-0.0236	0.1307	-0.2827	0.2459		cg19393006	-0.4376	0.0451	0.1717	0.5765	0.364	0.1464	0.2889	0.147	0.2076	-0.0751	0.202	-0.5014	0.2408
cg20171453	0.2687	0.0069	-0.1092	0.6733	0.1104	0.423	0.081	0.4865	0.027	-0.0293	0.0801	-0.1857	0.1439		cg20171453	0.2275	0.0078	0.092	0.8472	-0.0358	0.8558	-0.0149	0.926	0.0024	0.0209	0.1155	-0.1675	0.299		cg20171453	0.2884	0.0909	-0.0434	0.9103	0.3014	0.205	0.2889	0.147	0.1823	-0.0125	0.1977	-0.2646	0.4422
cg20333869	0.4145	0.0077	-0.1647	0.3141	0.1493	0.2708	0.081	0.4865	0.0609	-0.0683	0.0794	-0.2514	0.0703		cg20333869	0.3284	0.0201	-0.2293	0.413	0.0605	0.7447	-0.0149	0.926	0.036	-0.0753	0.1082	-0.3349	0.1095		cg20333869	0.5108	0.0592	0.0249	0.9197	0.2761	0.2573	0.2889	0.147	0.1821	0.0127	0.2436	-0.1977	1.0049
cg20545410	0.4001	0.0032	-0.073	0.7051	0.1102	0.4369	0.081	0.4865	0.0255	-0.0292	0.0989	-0.1999	0.2041		cg20545410	0.3597	0.0063	-0.0648	0.8352	0.0084	0.9661	-0.0149	0.926	0.0028	-0.0233	0.1266	-0.266	0.2479		cg20545410	0.3623	0.1121	-0.0275	0.9235	0.2988	0.202	0.2889	0.147	0.182	-0.01	0.1973	-0.292	0.4805
cg22666015	0.2291	0.0045	-0.3288	0.3019	0.1564	0.2579	0.081	0.4865	0.063	-0.0753	0.0902	-0.2658	0.0977		cg22666015	0.2233	0.0038	-0.1439	0.7893	0.0173	0.9323	-0.0149	0.926	0.0043	-0.0321	0.1294	-0.2422	0.265		cg22666015	0.2792	0.0298	-0.7777	0.1229	0.506	0.04	0.2889	0.147	0.3622	-0.2172	0.2465	-1.0471	0.0258
cg23174662	0.1891	0.0616	-0.0994	0.6841	0.0998	0.4334	0.081	0.4865	0.0264	-0.0188	0.0518	-0.1234	0.0821		cg23174662	0.1824	0.0764	0.1956	0.6021	-0.0505	0.7753	-0.0149	0.926	0.015	0.0357	0.083	-0.0969	0.2496		cg23174662	0.3114	0.0687	-0.0772	0.8425	0.3129	0.1978	0.2889	0.147	0.1846	-0.024	0.1616	-0.2503	0.3958
cg23575275	-0.1938	0.018	0.0726	0.8144	0.0951	0.4753	0.081	0.4865	0.0219	-0.0141	0.0902	-0.2375	0.1378		cg23575275	-0.2044	0.0224	-0.1714	0.6996	-0.0499	0.79	-0.0149	0.926	0.0085	0.035	0.1159	-0.1734	0.3177		cg23575275	-0.1567	0.0728	0.7053	0.3418	0.3994	0.0939	0.2889	0.147	0.2554	-0.1105	0.2156	-0.3947	0.0919
cg24585377	0.108	0.3407	-0.1368	0.5183	0.0958	0.4257	0.081	0.4865	0.0368	-0.0148	0.0374	-0.1545	0.0211		cg24585377	0.2124	0.1491	-0.0382	0.8829	-0.0067	0.969	-0.0149	0.926	0.0016	-0.0081	0.0779	-0.165	0.1484		cg24585377	0.2155	0.1221	-0.8738	0.0363	0.4772	0.0201	0.2889	0.147	0.4831	-0.1883	0.1664	-0.6709	0.0037
cg24615157	-0.2651	0.0061	0.1224	0.6466	0.1135	0.412	0.081	0.4865	0.0283	-0.0324	0.0797	-0.1903	0.1392		cg24615157	-0.2115	0.0067	0.1328	0.8002	0.0132	0.9468	-0.0149	0.926	0.0039	-0.0281	0.1125	-0.2522	0.2044		cg24615157	-0.356	0.0458	0.1851	0.6237	0.3548	0.1568	0.2889	0.147	0.2016	-0.0659	0.2446	-0.382	0.4116
cg25020666	0.2786	0.016	-0.1836	0.3991	0.1322	0.3187	0.081	0.4865	0.0488	-0.0511	0.0675	-0.1882	0.0831		cg25020666	0.2186	0.0303	-0.1608	0.681	0.0203	0.9124	-0.0149	0.926	0.0095	-0.0352	0.086	-0.2545	0.1016		cg25020666	0.3032	0.0629	-0.0083	0.9838	0.2914	0.2317	0.2889	0.147	0.1812	-0.0025	0.1452	-0.2227	0.3693
cg25342409	0.2116	0.0148	-0.0475	0.871	0.0911	0.4971	0.081	0.4865	0.0207	-0.0101	0.0729	-0.1747	0.1354		cg25342409	0.1798	0.0258	-0.3016	0.5381	0.0394	0.8314	-0.0149	0.926	0.0207	-0.0542	0.1194	-0.3989	0.128		cg25342409	0.1723	0.2309	0.2473	0.5725	0.2463	0.2561	0.2889	0.147	0.2081	0.0426	0.1389	-0.0905	0.5417
cg26118326	0.387	0.0052	-0.1469	0.4302	0.1379	0.3192	0.081	0.4865	0.0452	-0.0568	0.0867	-0.2437	0.1099		cg26118326	0.3091	0.012	-0.1437	0.661	0.0295	0.8779	-0.0149	0.926	0.0108	-0.0444	0.1036	-0.2605	0.1625		cg26118326	0.4795	0.0445	-0.1536	0.5855	0.3625	0.1486	0.2889	0.147	0.2064	-0.0737	0.1965	-0.4113	0.2812
cg26192520	0.2387	0.0047	0.0186	0.9518	0.0766	0.5836	0.081	0.4865	0.0197	0.0044	0.0817	-0.1363	0.1913		cg26192520	0.2111	0.0237	-0.4201	0.3176	0.0738	0.6862	-0.0149	0.926	0.053	-0.0887	0.1104	-0.3461	0.0998		cg26192520	0.153	0.1588	-0.2455	0.6774	0.3264	0.1537	0.2889	0.147	0.1959	-0.0376	0.1271	-0.3265	0.1392
cg26360197	0.2299	0.0042	-0.0148	0.9635	0.0844	0.5475	0.081	0.4865	0.0197	-0.0034	0.089	-0.1658	0.1897		cg26360197	0.1609	0.0453	-0.4808	0.3178	0.0625	0.7249	-0.0149	0.926	0.0529	-0.0774	0.0986	-0.2889	0.0938		cg26360197	0.2483	0.0739	-0.0811	0.8651	0.309	0.2009	0.2889	0.147	0.1837	-0.0201	0.1912	-0.3034	0.4302
cg26601310	0.207	0.008	-0.0628	0.8486	0.094	0.4929	0.081	0.4865	0.0211	-0.013	0.0912	-0.1917	0.1764		cg26601310	0.1973	0.0117	0.136	0.7923	-0.0417	0.8291	-0.0149	0.926	0.0042	0.0268	0.1331	-0.1583	0.3713		cg26601310	0.1705	0.1738	-0.0504	0.9215	0.2975	0.1907	0.2889	0.147	0.182	-0.0086	0.1459	-0.1874	0.306

## Sheet: S3d. Total
Table S3: Cognitive Appraisal-BAPQ Mediation Summary tables according to BAPQ score
TABLE S3d: Cognitive Appraisal-BAPQ Mediation Summary Table: Total BAPQ Score
	15-Year Total BAPQ Score															16-Year Total BAPQ Score															19-Year Total BAPQ Score
	a		b		c'		c					Confidence Interval				a		b		c'		c					Confidence Interval				a		b		c'		c					Confidence Interval
PI3K AKT mTOR pathway	coeff	p-value	coeff	p-value	coeff	p-value	coeff	p-value	R2	Indirect Effect coeffi	Boot SE	BootLLCI	BootULCI		PI3K AKT mTOR pathway	coeff	p-value	coeff	p-value	coeff	p-value	coeff	p-value	R2	Indirect Effect coeffi	Boot SE	BootLLCI	BootULCI		PI3K AKT mTOR pathway	coeff	p-value	coeff	p-value	coeff	p-value	coeff	p-value	R2	Indirect Effect coeffi	Boot SE	BootLLCI	BootULCI
cg00004421	0.2828	0.0151	-0.2062	0.2109	0.0972	0.3314	0.0389	0.6625	0.0717	-0.0583	0.0457	-0.1764	0.0113		cg00004421	0.2015	0.057	-0.3715	0.2184	-0.0185	0.8983	-0.0934	0.4883	0.101	-0.0749	0.0695	-0.2725	0.0289		cg00004421	0.3006	0.1266	-0.16	0.6398	0.1245	0.5898	0.0764	0.6998	0.0365	-0.0481	0.1403	-0.4007	0.1524
cg00278517	0.3068	0.0116	-0.2508	0.11	0.1159	0.2438	0.0389	0.6625	0.1099	-0.0769	0.0463	-0.1855	0.0004		cg00278517	0.2511	0.027	-0.3576	0.2113	-0.0036	0.9809	-0.0934	0.4883	0.1033	-0.0898	0.0695	-0.2535	0.0327		cg00278517	0.3367	0.0904	-0.2274	0.5046	0.153	0.5149	0.0764	0.6998	0.0591	-0.0766	0.1327	-0.3025	0.2024
cg00300046	-0.261	0.012	0.3453	0.0571	0.1291	0.1856	0.0389	0.6625	0.1493	-0.0901	0.049	-0.2218	-0.0174		cg00300046	-0.2192	0.0268	0.2086	0.5316	-0.0476	0.7577	-0.0934	0.4883	0.0447	-0.0457	0.0868	-0.2488	0.1104		cg00300046	-0.4249	0.0251	0.6185	0.0792	0.3392	0.1515	0.0764	0.6998	0.2865	-0.2628	0.2542	-0.8448	-0.0032
cg00319686	-0.2553	0.0067	0.3334	0.1029	0.124	0.221	0.0389	0.6625	0.1139	-0.0851	0.0503	-0.225	-0.014		cg00319686	-0.1752	0.0522	0.6411	0.0639	0.0189	0.891	-0.0934	0.4883	0.1894	-0.1123	0.0662	-0.2813	-0.0161		cg00319686	-0.3493	0.0393	0.4511	0.2657	0.2339	0.337	0.0764	0.6998	0.1343	-0.1576	0.2304	-0.5539	0.1037
cg00409104	-0.2093	0.0248	0.2357	0.2486	0.0883	0.3712	0.0389	0.6625	0.0624	-0.0494	0.0332	-0.1339	0.0006		cg00409104	-0.1891	0.0528	0.3088	0.3504	-0.035	0.8131	-0.0934	0.4883	0.0692	-0.0584	0.0589	-0.2472	0.023		cg00409104	-0.2743	0.1063	0.4863	0.2063	0.2098	0.3429	0.0764	0.6998	0.1663	-0.1334	0.1084	-0.4008	0.0228
cg00689225	-0.2516	0.1676	-0.0849	0.4045	0.0175	0.8505	0.0389	0.6625	0.0366	0.0214	0.0322	-0.0248	0.1099		cg00689225	-0.208	0.2842	0.1129	0.4849	-0.0699	0.6181	-0.0934	0.4883	0.0497	-0.0235	0.0375	-0.1293	0.0215		cg00689225	0.0673	0.7858	0.0578	0.8229	0.0725	0.7279	0.0764	0.6998	0.0192	0.0039	0.0628	-0.0759	0.1837
cg01175610	0.2886	0.0091	-0.2147	0.2206	0.1009	0.3234	0.0389	0.6625	0.0691	-0.062	0.0477	-0.1648	0.0266		cg01175610	0.2262	0.0207	-0.3091	0.3601	-0.0235	0.879	-0.0934	0.4883	0.0675	-0.0699	0.0813	-0.2536	0.0771		cg01175610	0.2905	0.1428	-0.0593	0.8613	0.0936	0.6845	0.0764	0.6998	0.0172	-0.0172	0.145	-0.2959	0.2593
cg01320698	-0.2317	0.0087	0.3645	0.0929	0.1234	0.2178	0.0389	0.6625	0.12	-0.0844	0.0465	-0.2051	-0.0131		cg01320698	-0.2076	0.0147	0.3058	0.4358	-0.0299	0.8496	-0.0934	0.4883	0.0558	-0.0635	0.0808	-0.2251	0.0961		cg01320698	-0.2697	0.075	0.3639	0.4171	0.1745	0.4604	0.0764	0.6998	0.08	-0.0981	0.2282	-0.4674	0.1462
cg02015053	0.2308	0.0177	-0.317	0.1029	0.1121	0.251	0.0389	0.6625	0.1139	-0.0732	0.0481	-0.2105	-0.0071		cg02015053	0.1589	0.0644	-0.5972	0.1022	0.0015	0.9914	-0.0934	0.4883	0.1554	-0.0949	0.0726	-0.2983	0.0036		cg02015053	0.2058	0.2305	-0.1126	0.77	0.0995	0.6543	0.0764	0.6998	0.0229	-0.0232	0.1532	-0.4448	0.1345
cg02251850	-0.1599	0.1752	0.1212	0.4419	0.0583	0.5331	0.0389	0.6625	0.0324	-0.0194	0.0301	-0.1222	0.013		cg02251850	-0.1877	0.1747	-0.0509	0.8252	-0.1029	0.4776	-0.0934	0.4883	0.0269	0.0095	0.0587	-0.0806	0.1717		cg02251850	-0.1396	0.418	0.182	0.6272	0.1018	0.6323	0.0764	0.6998	0.0382	-0.0254	0.1325	-0.3696	0.0802
cg02405213	-0.2884	0.0372	0.1164	0.3974	0.0725	0.461	0.0389	0.6625	0.0375	-0.0336	0.0391	-0.1336	0.0288		cg02405213	-0.2074	0.0883	0.1007	0.7039	-0.0725	0.6243	-0.0934	0.4883	0.0319	-0.0209	0.0566	-0.155	0.0706		cg02405213	-0.4114	0.0904	0.126	0.6535	0.1282	0.5886	0.0764	0.6998	0.0347	-0.0518	0.1691	-0.477	0.2507
cg02481000	0.169	0.0922	-0.2445	0.1859	0.0802	0.3907	0.0389	0.6625	0.0789	-0.0413	0.0508	-0.1992	0.0114		cg02481000	0.1349	0.2358	-0.0547	0.8443	-0.086	0.5478	-0.0934	0.4883	0.0264	-0.0074	0.0532	-0.1838	0.0529		cg02481000	0.3975	0.0489	-0.6749	0.0287	0.3446	0.0987	0.0764	0.6998	0.4031	-0.2683	0.2364	-1.0266	-0.0019
cg04474366	0.1938	0.0041	-0.223	0.4482	0.0821	0.4418	0.0389	0.6625	0.0317	-0.0432	0.0612	-0.1888	0.0611		cg04474366	0.1574	0.0132	-0.5489	0.2945	-0.007	0.9644	-0.0934	0.4883	0.0806	-0.0864	0.0932	-0.3257	0.058		cg04474366	0.2509	0.0207	-0.2833	0.6723	0.1475	0.5809	0.0764	0.6998	0.0324	-0.0711	0.2113	-0.4634	0.3733
cg04610450	-0.3077	0.0023	0.4036	0.035	0.1631	0.1121	0.0389	0.6625	0.1787	-0.1242	0.0503	-0.2557	-0.0469		cg04610450	-0.2744	0.0017	0.4447	0.2663	0.0287	0.8671	-0.0934	0.4883	0.0873	-0.122	0.1015	-0.3369	0.0572		cg04610450	-0.4629	0.0106	0.4363	0.2784	0.2784	0.3083	0.0764	0.6998	0.1285	-0.202	0.2874	-0.76	0.1518
cg04653308	0.2305	0.0181	-0.2947	0.1302	0.1068	0.2767	0.0389	0.6625	0.0998	-0.0679	0.0465	-0.194	-0.0019		cg04653308	0.1761	0.0462	-0.3459	0.3455	-0.0325	0.8272	-0.0934	0.4883	0.0701	-0.0609	0.068	-0.2694	0.0366		cg04653308	0.3041	0.0705	-0.1618	0.6935	0.1256	0.604	0.0764	0.6998	0.03	-0.0492	0.1477	-0.3583	0.2311
cg05348871	0.2537	0.0206	-0.2763	0.1088	0.109	0.2623	0.0389	0.6625	0.1105	-0.0701	0.0441	-0.1954	-0.0083		cg05348871	0.2308	0.034	-0.2554	0.3948	-0.0344	0.8202	-0.0934	0.4883	0.0618	-0.059	0.0695	-0.2361	0.0559		cg05348871	0.3656	0.0621	-0.5201	0.1189	0.2665	0.2334	0.0764	0.6998	0.2362	-0.1902	0.1771	-0.6059	0.0455
cg05581469	-0.2435	0.0208	0.3733	0.0336	0.1298	0.167	0.0389	0.6625	0.1811	-0.0909	0.0453	-0.2138	-0.0234		cg05581469	-0.2025	0.008	0.7622	0.0757	0.0609	0.6875	-0.0934	0.4883	0.1772	-0.1543	0.0903	-0.4193	-0.0285		cg05581469	-0.3228	0.092	0.4128	0.2309	0.2096	0.3521	0.0764	0.6998	0.1521	-0.1332	0.1542	-0.6144	0.03
cg05677133	-0.2454	0.0143	0.3246	0.0859	0.1186	0.2262	0.0389	0.6625	0.1247	-0.0796	0.0491	-0.2162	-0.0129		cg05677133	-0.1903	0.0167	0.5146	0.2129	0.0046	0.9761	-0.0934	0.4883	0.1028	-0.0979	0.0903	-0.4074	0.02		cg05677133	-0.2573	0.1661	0.2458	0.49	0.1396	0.533	0.0764	0.6998	0.0622	-0.0632	0.1492	-0.6195	0.0772
cg06491415	0.2953	0.0119	-0.3206	0.045	0.1336	0.1677	0.0389	0.6625	0.1636	-0.0947	0.0505	-0.2373	-0.0255		cg06491415	0.2512	0.0214	-0.5741	0.0476	0.0509	0.7199	-0.0934	0.4883	0.2106	-0.1442	0.0741	-0.3439	-0.0395		cg06491415	0.4266	0.0355	-0.5078	0.1244	0.293	0.2135	0.0764	0.6998	0.2306	-0.2166	0.2185	-0.64	0.0768
cg07107916	-0.3269	0.0141	0.2986	0.0329	0.1365	0.1521	0.0389	0.6625	0.1824	-0.0976	0.0461	-0.2239	-0.032		cg07107916	-0.2764	0.0192	0.3517	0.2045	0.0038	0.9798	-0.0934	0.4883	0.1056	-0.0972	0.089	-0.2805	0.038		cg07107916	-0.3986	0.1063	0.3466	0.1892	0.2145	0.3294	0.0764	0.6998	0.1773	-0.1382	0.1509	-0.5403	0.0485
cg07499142	0.1797	0.0061	-0.2118	0.4823	0.077	0.4652	0.0389	0.6625	0.0284	-0.0381	0.0628	-0.2013	0.0421		cg07499142	0.1716	0.0364	-0.5895	0.1304	0.0078	0.9572	-0.0934	0.4883	0.1378	-0.1011	0.098	-0.4344	0.0158		cg07499142	0.1715	0.0449	-0.3374	0.6813	0.1342	0.5925	0.0764	0.6998	0.0314	-0.0579	0.1617	-0.3841	0.2025
cg07569288	0.1883	0.0134	-0.1798	0.4814	0.0728	0.4772	0.0389	0.6625	0.0285	-0.0339	0.0657	-0.2304	0.0601		cg07569288	0.1567	0.0612	-0.6455	0.0842	0.0078	0.9551	-0.0934	0.4883	0.1695	-0.1012	0.0854	-0.3753	0.0058		cg07569288	0.117	0.308	-0.2083	0.7146	0.1007	0.6435	0.0764	0.6998	0.0278	-0.0244	0.1228	-0.4848	0.096
cg07970040	0.2815	0.0096	-0.3566	0.0395	0.1393	0.1522	0.0389	0.6625	0.1715	-0.1004	0.0408	-0.1972	-0.0325		cg07970040	0.244	0.0115	-0.3449	0.3189	-0.0092	0.9534	-0.0934	0.4883	0.0753	-0.0842	0.0821	-0.2643	0.0761		cg07970040	0.3852	0.0415	-0.3946	0.2774	0.2284	0.3475	0.0764	0.6998	0.129	-0.152	0.1613	-0.3915	0.1983
cg08109681	0.7811	0.1074	0.0358	0.3529	0.011	0.907	0.0389	0.6625	0.0435	0.0279	0.0434	-0.0359	0.135		cg08109681	0.7211	0.1344	-0.0354	0.5929	-0.0678	0.6397	-0.0934	0.4883	0.0393	-0.0255	0.0449	-0.144	0.044		cg08109681	1.0655	0.1582	-0.0142	0.8732	0.0915	0.6892	0.0764	0.6998	0.0167	-0.0151	0.2037	-0.3894	0.2334
cg08257293	-0.2077	0.0745	-0.1352	0.4028	0.0108	0.9097	0.0389	0.6625	0.0369	0.0281	0.0327	-0.0163	0.1206		cg08257293	-0.1947	0.075	-0.1243	0.6743	-0.1176	0.432	-0.0934	0.4883	0.0336	0.0242	0.0515	-0.0374	0.2015		cg08257293	-0.1578	0.3127	-0.1775	0.6709	0.0484	0.8228	0.0764	0.6998	0.0326	0.028	0.0783	-0.0511	0.3269
cg08360726	0.2821	0.0063	-0.3531	0.0562	0.1385	0.1657	0.0389	0.6625	0.1502	-0.0996	0.0497	-0.2213	-0.02		cg08360726	0.2359	0.0091	-0.4075	0.2707	0.0028	0.986	-0.0934	0.4883	0.0862	-0.0961	0.0917	-0.284	0.0769		cg08360726	0.336	0.0709	-0.3228	0.376	0.1848	0.434	0.0764	0.6998	0.092	-0.1085	0.1878	-0.4062	0.1514
cg08557970	0.3308	0.0032	-0.3039	0.0799	0.1395	0.1784	0.0389	0.6625	0.1291	-0.1005	0.0547	-0.2363	-0.0127		cg08557970	0.2845	0.004	-0.3484	0.3141	0.0058	0.9722	-0.0934	0.4883	0.0763	-0.0991	0.0968	-0.2927	0.0828		cg08557970	0.3928	0.0411	-0.3394	0.3456	0.2097	0.3941	0.0764	0.6998	0.102	-0.1333	0.2491	-0.4804	0.213
cg08792630	-0.3069	0.0053	0.3423	0.0486	0.144	0.1508	0.0389	0.6625	0.159	-0.1051	0.0494	-0.2399	-0.0347		cg08792630	-0.2843	0.0024	0.4733	0.1963	0.0412	0.8044	-0.0934	0.4883	0.1085	-0.1346	0.0966	-0.3319	0.0505		cg08792630	-0.3835	0.0343	0.4427	0.2442	0.2462	0.3158	0.0764	0.6998	0.1449	-0.1698	0.2176	-0.6451	0.1779
cg09254210	-0.2841	0.0042	0.2828	0.1509	0.1192	0.2524	0.0389	0.6625	0.0911	-0.0803	0.0542	-0.2101	0.0115		cg09254210	-0.225	0.0071	0.4455	0.2685	0.0069	0.9657	-0.0934	0.4883	0.0868	-0.1003	0.0847	-0.2745	0.0576		cg09254210	-0.3483	0.067	0.3968	0.2611	0.2146	0.3568	0.0764	0.6998	0.1365	-0.1382	0.193	-0.6911	0.1064
cg09667606	-0.2567	0.0115	0.3818	0.0386	0.1369	0.1561	0.0389	0.6625	0.1729	-0.098	0.0468	-0.2305	-0.0312		cg09667606	-0.2072	0.0129	0.4144	0.2995	-0.0075	0.9617	-0.0934	0.4883	0.0794	-0.0858	0.0907	-0.2937	0.0697		cg09667606	-0.3798	0.0418	0.4656	0.2001	0.2532	0.2888	0.0764	0.6998	0.1702	-0.1768	0.2029	-0.7099	0.0479
cg10334053	0.296	0.0031	-0.3483	0.0728	0.142	0.1699	0.0389	0.6625	0.1347	-0.1031	0.0538	-0.2253	-0.0074		cg10334053	0.2307	0.0039	-0.7773	0.0605	0.086	0.5797	-0.0934	0.4883	0.1934	-0.1794	0.0968	-0.4212	-0.0236		cg10334053	0.3582	0.054	-0.3004	0.4173	0.184	0.4485	0.0764	0.6998	0.0799	-0.1076	0.2186	-0.4801	0.2309
cg10926851	-0.1778	0.0119	0.405	0.1346	0.1109	0.2666	0.0389	0.6625	0.0979	-0.072	0.0482	-0.2141	-0.0084		cg10926851	-0.1421	0.033	0.8832	0.0618	0.0321	0.8193	-0.0934	0.4883	0.1918	-0.1255	0.0716	-0.3162	-0.0225		cg10926851	-0.2295	0.0518	0.7378	0.1947	0.2457	0.2937	0.0764	0.6998	0.1737	-0.1693	0.191	-0.6356	0.0522
cg11377047	-0.8877	0.0324	0.0675	0.136	0.0989	0.3041	0.0389	0.6625	0.0973	-0.06	0.037	-0.1267	0.0238		cg11377047	-0.7241	0.0076	0.0098	0.938	-0.0863	0.6023	-0.0934	0.4883	0.0246	-0.0071	0.0906	-0.2237	0.1214		cg11377047	-1.5956	0.0449	0.0455	0.6053	0.149	0.5511	0.0764	0.6998	0.0413	-0.0726	0.2137	-0.4162	0.3827
cg11723077	0.2221	0.0134	-0.192	0.3737	0.0816	0.4235	0.0389	0.6625	0.0406	-0.0426	0.0513	-0.1683	0.0359		cg11723077	0.2177	0.0277	-0.4421	0.1766	0.0029	0.9846	-0.0934	0.4883	0.116	-0.0962	0.0806	-0.3224	0.0141		cg11723077	0.2312	0.1014	-0.6438	0.1613	0.2252	0.3029	0.0764	0.6998	0.1977	-0.1489	0.1572	-0.5831	0.0235
cg11833768	0.334	0.0172	-0.187	0.1694	0.1014	0.3062	0.0389	0.6625	0.0843	-0.0625	0.0596	-0.2059	0.0373		cg11833768	0.2542	0.0446	-0.4545	0.0665	0.0222	0.8734	-0.0934	0.4883	0.1866	-0.1155	0.0808	-0.3472	0.0007		cg11833768	0.3544	0.1096	-0.3388	0.2538	0.1965	0.379	0.0764	0.6998	0.1401	-0.1201	0.1701	-0.7196	0.0511
cg11953794	0.2486	0.0901	-0.0727	0.5715	0.057	0.553	0.0389	0.6625	0.0212	-0.0181	0.033	-0.1204	0.02		cg11953794	0.2172	0.2025	-0.102	0.5826	-0.0712	0.6176	-0.0934	0.4883	0.0401	-0.0222	0.0526	-0.2024	0.0323		cg11953794	0.261	0.1087	0.264	0.5235	0.0075	0.9741	0.0764	0.6998	0.0553	0.0689	0.1529	-0.0938	0.5811
cg12873919	-0.1935	0.0068	0.6269	0.0164	0.1602	0.0957	0.0389	0.6625	0.2234	-0.1213	0.0521	-0.2606	-0.0445		cg12873919	-0.1679	0.0067	0.7043	0.1936	0.0249	0.8753	-0.0934	0.4883	0.1095	-0.1183	0.0848	-0.2985	0.0214		cg12873919	-0.2914	0.0218	0.7662	0.1595	0.2997	0.2296	0.0764	0.6998	0.1991	-0.2233	0.3714	-0.7038	0.083
cg13916261	0.3231	0.0096	-0.2056	0.1843	0.1054	0.2993	0.0389	0.6625	0.0794	-0.0664	0.0433	-0.1617	0.0136		cg13916261	0.247	0.0569	-0.4812	0.0433	0.0255	0.8504	-0.0934	0.4883	0.2174	-0.1189	0.0511	-0.2489	-0.0361		cg13916261	0.2859	0.2334	-0.2419	0.3705	0.1455	0.4992	0.0764	0.6998	0.0937	-0.0692	0.1	-0.3308	0.0747
cg13989999	0.2616	0.0091	-0.0785	0.6889	0.0595	0.5689	0.0389	0.6625	0.0145	-0.0205	0.0494	-0.142	0.0578		cg13989999	0.2663	0.0161	-0.3323	0.2651	-0.0049	0.9748	-0.0934	0.4883	0.0876	-0.0885	0.0964	-0.3497	0.0301		cg13989999	0.1368	0.2059	-0.2628	0.6677	0.1123	0.6148	0.0764	0.6998	0.033	-0.0359	0.1166	-0.3271	0.1512
cg14001486	-0.1976	0.0418	0.3449	0.0705	0.107	0.2524	0.0389	0.6625	0.1366	-0.0681	0.0363	-0.1646	-0.0128		cg14001486	-0.1748	0.0483	0.3012	0.4111	-0.0407	0.7852	-0.0934	0.4883	0.0593	-0.0527	0.0598	-0.1815	0.058		cg14001486	-0.2412	0.1504	0.48	0.2124	0.1922	0.3723	0.0764	0.6998	0.1626	-0.1158	0.1243	-0.4109	0.0317
cg15142819	0.3515	0.0031	-0.2476	0.1342	0.1259	0.231	0.0389	0.6625	0.0981	-0.087	0.0649	-0.2546	0.0123		cg15142819	0.3087	0.0029	-0.5295	0.105	0.0701	0.6637	-0.0934	0.4883	0.1534	-0.1635	0.1206	-0.5173	0.0085		cg15142819	0.3734	0.0529	-0.4379	0.2093	0.2399	0.3065	0.0764	0.6998	0.1645	-0.1635	0.2018	-0.7828	0.0354
cg15381475	0.3985	0.0054	-0.2714	0.0411	0.1471	0.1399	0.0389	0.6625	0.1691	-0.1082	0.0546	-0.2496	-0.0229		cg15381475	0.3523	0.0074	-0.4096	0.1028	0.051	0.7407	-0.0934	0.4883	0.155	-0.1443	0.0972	-0.3652	0.0148		cg15381475	0.4413	0.0724	-0.3692	0.1685	0.2393	0.2887	0.0764	0.6998	0.1921	-0.1629	0.2171	-0.5277	0.0497
cg16994041	0.2178	0.0225	-0.2837	0.1531	0.1007	0.3033	0.0389	0.6625	0.0903	-0.0618	0.0709	-0.2527	0.009		cg16994041	0.2004	0.0342	-0.1876	0.5891	-0.0558	0.7159	-0.0934	0.4883	0.0396	-0.0376	0.0946	-0.262	0.1025		cg16994041	0.2429	0.0555	-0.333	0.5419	0.1573	0.5206	0.0764	0.6998	0.0518	-0.0809	0.159	-0.4271	0.207
cg17306848	-0.142	0.0412	0.3336	0.2185	0.0863	0.3717	0.0389	0.6625	0.0696	-0.0474	0.046	-0.1698	0.0228		cg17306848	-0.1132	0.088	0.4328	0.3692	-0.0444	0.7597	-0.0934	0.4883	0.0659	-0.049	0.0606	-0.2215	0.0369		cg17306848	-0.1723	0.1245	0.8304	0.1461	0.2195	0.3041	0.0764	0.6998	0.2102	-0.1431	0.1565	-0.4524	0.0393
cg17904575	0.307	0.0133	-0.3217	0.0324	0.1377	0.1494	0.0389	0.6625	0.1833	-0.0988	0.059	-0.2626	-0.023		cg17904575	0.2903	0.0097	-0.6001	0.0356	0.0808	0.5783	-0.0934	0.4883	0.2313	-0.1742	0.102	-0.484	-0.0298		cg17904575	0.2842	0.168	-0.2279	0.4772	0.1411	0.5277	0.0764	0.6998	0.065	-0.0648	0.195	-0.824	0.0929
cg18758433	0.4337	0.0059	-0.2455	0.0421	0.1454	0.1435	0.0389	0.6625	0.1677	-0.1065	0.054	-0.2382	-0.0196		cg18758433	0.3742	0.0062	-0.507	0.032	0.0964	0.5148	-0.0934	0.4883	0.239	-0.1897	0.0995	-0.4815	-0.0487		cg18758433	0.364	0.1802	-0.1363	0.5762	0.126	0.574	0.0764	0.6998	0.0459	-0.0496	0.1282	-0.3753	0.1156
cg19393006	-0.4052	0.0017	0.242	0.1143	0.137	0.2009	0.0389	0.6625	0.1076	-0.0981	0.0575	-0.2426	-0.0053		cg19393006	-0.371	0.0025	0.3476	0.2147	0.0356	0.8309	-0.0934	0.4883	0.1022	-0.129	0.1142	-0.3807	0.0695		cg19393006	-0.4376	0.0451	0.4256	0.166	0.2626	0.263	0.0764	0.6998	0.194	-0.1862	0.1854	-0.6588	0.037
cg20171453	0.2687	0.0069	-0.301	0.1213	0.1198	0.2388	0.0389	0.6625	0.1041	-0.0809	0.048	-0.201	-0.0059		cg20171453	0.2275	0.0078	-0.3971	0.3137	-0.003	0.985	-0.0934	0.4883	0.0764	-0.0904	0.0936	-0.2928	0.0857		cg20171453	0.2884	0.0909	-0.2842	0.4735	0.1583	0.4988	0.0764	0.6998	0.0659	-0.082	0.2029	-0.4852	0.1651
cg20333869	0.4145	0.0077	-0.2755	0.0219	0.1531	0.1125	0.0389	0.6625	0.2064	-0.1142	0.0514	-0.2426	-0.0334		cg20333869	0.3284	0.0201	-0.4479	0.0457	0.0537	0.7051	-0.0934	0.4883	0.2135	-0.1471	0.082	-0.3607	-0.025		cg20333869	0.5108	0.0592	-0.1495	0.5583	0.1527	0.531	0.0764	0.6998	0.0489	-0.0764	0.2327	-0.4588	0.2699
cg20545410	0.4001	0.0032	-0.2606	0.0687	0.1432	0.1654	0.0389	0.6625	0.1382	-0.1043	0.0553	-0.2411	-0.0129		cg20545410	0.3597	0.0063	-0.3529	0.1647	0.0336	0.8318	-0.0934	0.4883	0.121	-0.1269	0.0942	-0.3479	0.043		cg20545410	0.3623	0.1121	-0.2609	0.3715	0.1709	0.4528	0.0764	0.6998	0.0934	-0.0945	0.172	-0.4645	0.1073
cg22666015	0.2291	0.0045	-0.3691	0.1261	0.1235	0.2326	0.0389	0.6625	0.1018	-0.0846	0.0604	-0.2285	0.0153		cg22666015	0.2233	0.0038	-0.5342	0.2267	0.0259	0.8742	-0.0934	0.4883	0.0984	-0.1193	0.1036	-0.3425	0.0578		cg22666015	0.2792	0.0298	-1.0766	0.0299	0.377	0.0857	0.0764	0.6998	0.3987	-0.3006	0.2299	-0.8055	-0.0344
cg23174662	0.1891	0.0616	-0.3012	0.0992	0.0959	0.3032	0.0389	0.6625	0.1161	-0.057	0.0356	-0.1497	-0.0047		cg23174662	0.1824	0.0764	-0.1606	0.6088	-0.0641	0.6657	-0.0934	0.4883	0.038	-0.0293	0.0574	-0.1674	0.073		cg23174662	0.3114	0.0687	-0.4612	0.2381	0.22	0.3413	0.0764	0.6998	0.1482	-0.1436	0.1286	-0.4138	0.0902
cg23575275	-0.1938	0.018	0.1019	0.6672	0.0587	0.5644	0.0389	0.6625	0.0155	-0.0197	0.0588	-0.16	0.0829		cg23575275	-0.2044	0.0224	0.0309	0.9339	-0.0871	0.581	-0.0934	0.4883	0.0247	-0.0063	0.0893	-0.1823	0.1889		cg23575275	-0.1567	0.0728	1.2541	0.0877	0.2729	0.2071	0.0764	0.6998	0.2741	-0.1966	0.175	-0.5621	-0.0114
cg24585377	0.108	0.3407	-0.133	0.4123	0.0533	0.5606	0.0389	0.6625	0.0357	-0.0144	0.0293	-0.1194	0.0134		cg24585377	0.2124	0.1491	-0.0225	0.9177	-0.0886	0.5431	-0.0934	0.4883	0.0249	-0.0048	0.065	-0.1538	0.113		cg24585377	0.2155	0.1221	-1.0469	0.0116	0.302	0.0925	0.0764	0.6998	0.4945	-0.2256	0.1638	-0.6577	0.0034
cg24615157	-0.2651	0.0061	0.3792	0.0549	0.1395	0.1631	0.0389	0.6625	0.1517	-0.1005	0.0518	-0.2386	-0.0238		cg24615157	-0.2115	0.0067	0.5644	0.1883	0.026	0.8696	-0.0934	0.4883	0.1114	-0.1194	0.0843	-0.3016	0.0179		cg24615157	-0.356	0.0458	0.4422	0.2471	0.2338	0.3293	0.0764	0.6998	0.1435	-0.1574	0.233	-0.627	0.122
cg25020666	0.2786	0.016	-0.2237	0.1757	0.1012	0.3086	0.0389	0.6625	0.0822	-0.0623	0.0516	-0.1688	0.0375		cg25020666	0.2186	0.0303	-0.3305	0.3066	-0.0211	0.8887	-0.0934	0.4883	0.0779	-0.0723	0.0795	-0.293	0.0366		cg25020666	0.3032	0.0629	-0.1317	0.7571	0.1163	0.6347	0.0764	0.6998	0.0239	-0.0399	0.1489	-0.2795	0.3281
cg25342409	0.2116	0.0148	-0.3118	0.1566	0.1049	0.2915	0.0389	0.6625	0.0889	-0.066	0.0512	-0.2294	-0.0035		cg25342409	0.1798	0.0258	-0.6197	0.1201	0.0181	0.9017	-0.0934	0.4883	0.1437	-0.1114	0.0953	-0.3903	0.0193		cg25342409	0.1723	0.2309	-0.1031	0.8226	0.0941	0.6723	0.0764	0.6998	0.0192	-0.0178	0.1328	-0.4292	0.1188
cg26118326	0.387	0.0052	-0.2753	0.0461	0.1454	0.1465	0.0389	0.6625	0.1621	-0.1065	0.0503	-0.2329	-0.0279		cg26118326	0.3091	0.012	-0.4157	0.1179	0.0351	0.8167	-0.0934	0.4883	0.145	-0.1285	0.0878	-0.3497	0.0128		cg26118326	0.4795	0.0445	-0.3038	0.2903	0.2221	0.3594	0.0764	0.6998	0.1233	-0.1457	0.2188	-0.5528	0.1121
cg26192520	0.2387	0.0047	-0.1557	0.5083	0.0761	0.4752	0.0389	0.6625	0.026	-0.0372	0.0637	-0.157	0.1026		cg26192520	0.2111	0.0237	-0.5668	0.099	0.0263	0.8567	-0.0934	0.4883	0.1577	-0.1197	0.0845	-0.3177	0.0174		cg26192520	0.153	0.1588	-0.5174	0.3934	0.1555	0.4841	0.0764	0.6998	0.0867	-0.0792	0.139	-0.4845	0.0725
cg26360197	0.2299	0.0042	-0.2995	0.2219	0.1078	0.3057	0.0389	0.6625	0.0688	-0.0689	0.0601	-0.1911	0.0517		cg26360197	0.1609	0.0453	-0.7603	0.0498	0.0289	0.8331	-0.0934	0.4883	0.2074	-0.1223	0.064	-0.2751	-0.0244		cg26360197	0.2483	0.0739	-0.319	0.5168	0.1556	0.5148	0.0764	0.6998	0.0567	-0.0792	0.1887	-0.4484	0.2632
cg26601310	0.207	0.008	-0.2479	0.3221	0.0902	0.3835	0.0389	0.6625	0.0483	-0.0513	0.0608	-0.1798	0.0675		cg26601310	0.1973	0.0117	-0.4408	0.301	-0.0064	0.9675	-0.0934	0.4883	0.0791	-0.087	0.0916	-0.2618	0.0809		cg26601310	0.1705	0.1738	-0.2929	0.5799	0.1263	0.5741	0.0764	0.6998	0.0453	-0.05	0.1402	-0.3052	0.1762
